# Supplementary material for: (3-Allyl­oxypicolinato-κ2 N,O 2)bis­[3,5-difluoro-2-(2-pyrid­yl)phenyl-κ2C1,N]iridium(III)
Source: Acta Crystallogr Sect E Struct Rep Online. 2009 Nov 11;65(Pt 12):m1546–7. doi: 10.1107/S1600536809046479 (PMC2971841; doi:10.1107/S1600536809046479)
Supplement: Supplementary file 2 [file e-65-m1546-Isup2.hkl]

# 
# h,k,l, Fc-squared, Fo-squared, sigma(Fo-squared) and status flag 
# 
data_I
_shelx_title ' SA001 (2#) in C2/c' 
_shelx_refln_list_code          4 
_shelx_F_calc_maximum     1026.18 
_exptl_crystal_F_000      2912.00 
_reflns_d_resolution_high  0.8158 
 
loop_ 
 _symmetry_equiv_pos_as_xyz 
 'x, y, z' 
 '-x, y, -z+1/2' 
 'x+1/2, y+1/2, z' 
 '-x+1/2, y+1/2, -z+1/2' 
 '-x, -y, -z' 
 'x, -y, z-1/2' 
 '-x+1/2, -y+1/2, -z' 
 'x+1/2, -y+1/2, z-1/2' 
 
_cell_length_a    33.4285 
_cell_length_b     9.9117 
_cell_length_c    16.0265 
_cell_angle_alpha  90.000 
_cell_angle_beta   94.107 
_cell_angle_gamma  90.000 
 
_shelx_F_squared_multiplier     1.000 
 
loop_ 
 _refln_index_h 
 _refln_index_k 
 _refln_index_l 
 _refln_F_squared_calc 
 _refln_F_squared_meas 
 _refln_F_squared_sigma 
 _refln_observed_status 
   4   0   0   507760.09   491733.06  23284.92 o 
   6   0   0     7681.15     6399.01    241.62 o 
   8   0   0   176581.13   196231.98   7219.27 o 
  10   0   0    53713.85    55205.38   1884.02 o 
  12   0   0    62232.00    64183.63   2189.86 o 
  14   0   0   109822.77   117153.31   3971.36 o 
  16   0   0    61584.48    63265.22   2171.02 o 
  18   0   0    83555.93    87720.97   2997.42 o 
  20   0   0    36142.21    38436.25   1342.54 o 
  22   0   0   140607.75   148753.48   5059.44 o 
  24   0   0    10042.58    10295.75    542.12 o 
  26   0   0    54149.68    56031.27   3075.93 o 
  28   0   0     1215.20     1097.16    269.00 o 
  30   0   0    31604.06    34628.71   2384.62 o 
  32   0   0     1828.72     1675.11    332.44 o 
  34   0   0    22267.47    22014.88   1611.68 o 
  36   0   0     5578.89     5705.47    626.11 o 
  38   0   0     9713.08     9483.28    866.92 o 
  40   0   0     8253.73     8428.41    794.09 o 
   1   1   0    76728.09    88821.22   2506.17 o 
   3   1   0    49047.71    50621.21   1356.28 o 
   5   1   0      319.74      296.36     31.54 o 
   7   1   0    44883.44    44515.92   1500.33 o 
   9   1   0    32686.41    33810.77    818.23 o 
  11   1   0    31866.85    30798.07    756.16 o 
  13   1   0        0.40       -2.07     32.89 o 
  15   1   0    11992.04    11402.29    304.32 o 
  17   1   0     2006.77     1937.55     92.20 o 
  19   1   0    32676.87    34559.89    914.18 o 
  21   1   0      583.44      495.00     58.96 o 
  23   1   0    22973.05    23654.84    767.53 o 
  25   1   0      181.60      342.94     70.93 o 
  27   1   0     5440.17     4893.07    272.11 o 
  29   1   0     5592.48     5951.48    417.69 o 
  31   1   0       39.00      -71.98    128.92 o 
  33   1   0     3080.24     3444.59    319.98 o 
  35   1   0      387.75      324.07    176.09 o 
  37   1   0     2728.89     2120.13    272.44 o 
  39   1   0      195.00      495.72    211.69 o 
   0   2   0    64174.32    70167.05   2805.77 o 
   2   2   0    46181.54    49739.45   1408.38 o 
   4   2   0    97922.58   109559.41   2618.67 o 
   6   2   0   277171.81   327510.16   7769.27 o 
   8   2   0   342095.44   377153.09   9923.37 o 
  10   2   0    40303.57    43208.08   1155.39 o 
  12   2   0   125844.39   132607.19   3395.80 o 
  14   2   0    61201.36    59834.35   1446.30 o 
  16   2   0    55725.27    56460.46   1373.55 o 
  18   2   0    41528.97    39366.75   1047.79 o 
  20   2   0     1050.19      861.31     68.40 o 
  22   2   0    42766.31    39585.44   1387.59 o 
  24   2   0      197.03      159.49     71.89 o 
  26   2   0    34604.16    36947.61   1167.39 o 
  28   2   0     1051.30     1060.75    189.33 o 
  30   2   0    15551.20    16091.26    862.17 o 
  32   2   0      212.27       43.24    166.22 o 
  34   2   0     9956.05    10711.25    686.61 o 
  36   2   0     3727.84     3730.51    348.76 o 
  38   2   0     4132.74     4355.11    383.18 o 
  40   2   0     2938.15     2908.29    394.11 o 
   1   3   0    93107.45    99995.23   2826.70 o 
   3   3   0   219902.95   233893.66   6021.07 o 
   5   3   0    35222.91    33305.89    893.49 o 
   7   3   0   215948.09   232867.84   5532.02 o 
   9   3   0     9565.99    10080.62    339.19 o 
  11   3   0   225271.31   258402.52   6836.80 o 
  13   3   0     2879.60     2749.13    120.05 o 
  15   3   0    69849.59    73740.31   3077.55 o 
  17   3   0      115.57      182.07     44.13 o 
  19   3   0    81646.52    81227.37   2033.82 o 
  21   3   0    18980.80    17673.20    545.52 o 
  23   3   0    33571.37    33718.53   1212.14 o 
  25   3   0    18495.76    18643.37    628.84 o 
  27   3   0    19229.82    21894.01    729.93 o 
  29   3   0    11859.76    13293.21    738.42 o 
  31   3   0    11346.77    11912.57    685.26 o 
  33   3   0    21076.43    22057.33   1144.18 o 
  35   3   0      316.44      462.60    184.26 o 
  37   3   0    14258.88    16226.82    907.88 o 
  39   3   0        4.56     -171.50    171.50 o 
   0   4   0    10377.61     9479.29    422.20 o 
   2   4   0      292.32      201.91     32.49 o 
   4   4   0     1692.43     1596.25     73.28 o 
   6   4   0      457.20      490.15     37.36 o 
   8   4   0       23.81       -7.51     29.47 o 
  10   4   0       14.04       39.40     33.89 o 
  12   4   0    17618.07    19103.83    542.51 o 
  14   4   0     8579.81     9094.23    284.31 o 
  16   4   0      896.58      806.00     75.39 o 
  18   4   0     1940.27     1770.37    155.40 o 
  20   4   0       52.73       30.00     67.16 o 
  22   4   0        0.73      -68.07     68.07 o 
  24   4   0      175.85       23.92     81.93 o 
  26   4   0      194.90       21.80     94.04 o 
  28   4   0     2468.81     2225.52    167.20 o 
  30   4   0       27.66     -135.47    135.47 o 
  32   4   0      186.20      179.20    165.49 o 
  34   4   0       19.68     -170.41    170.41 o 
  36   4   0       85.34     -167.78    167.78 o 
  38   4   0       93.94       37.89    190.63 o 
   1   5   0    50235.76    50771.36   1459.00 o 
   3   5   0   133871.81   137542.38   3893.72 o 
   5   5   0    39553.11    39751.21   1150.08 o 
   7   5   0    72343.52    74336.91   2120.87 o 
   9   5   0    11623.93    12643.13    331.17 o 
  11   5   0   105699.72   103175.20   2477.32 o 
  13   5   0     4219.74     3958.65    159.88 o 
  15   5   0    96018.16   100695.26   2701.31 o 
  17   5   0     1761.23     1967.63    136.85 o 
  19   5   0    70706.56    72302.21   2070.75 o 
  21   5   0     3500.10     3454.78    217.68 o 
  23   5   0    24141.26    24602.39   1254.85 o 
  25   5   0    19109.40    18315.69    801.13 o 
  27   5   0    12264.21    12931.86    778.24 o 
  29   5   0    16219.89    16771.66    598.01 o 
  31   5   0     9314.81     9698.25    852.83 o 
  33   5   0    16984.25    18905.28   1017.94 o 
  35   5   0      608.62      772.78    229.67 o 
  37   5   0     7711.53     9424.54    875.14 o 
   0   6   0    37354.80    37016.35   1528.85 o 
   2   6   0     2627.14     2220.86    111.03 o 
   4   6   0    93229.23    96979.02   2763.46 o 
   6   6   0    11436.00    10542.07    308.58 o 
   8   6   0    54234.04    53999.43   1456.26 o 
  10   6   0     7415.61     6897.51    296.81 o 
  12   6   0    41885.18    41964.39   1116.18 o 
  14   6   0    26745.09    26205.23    718.49 o 
  16   6   0    13210.80    12654.37    432.90 o 
  18   6   0     8841.96     8630.71    410.49 o 
  20   6   0    11157.49    11595.21    768.92 o 
  22   6   0     5455.10     5438.38    319.69 o 
  24   6   0      457.89      501.26    141.68 o 
  26   6   0    15781.38    16685.45   1260.87 o 
  28   6   0      364.26       84.99    133.78 o 
  30   6   0    12741.35    13776.74    595.76 o 
  32   6   0      492.66       98.67    256.08 o 
  34   6   0     5317.72     5983.87    653.13 o 
   1   7   0     6160.44     5403.07    213.09 o 
   3   7   0     9566.54     8480.48    294.11 o 
   5   7   0     6023.51     5384.46    243.57 o 
   7   7   0     9963.95     9397.07    344.06 o 
   9   7   0     2514.78     2375.23    132.68 o 
  11   7   0    13405.02    12757.80    418.54 o 
  13   7   0      456.35      555.93     86.98 o 
  15   7   0     5022.53     4929.15    328.34 o 
  17   7   0     4503.44     3981.19    284.11 o 
  19   7   0     1466.10     1152.87    140.43 o 
  21   7   0     1521.52     1320.64    339.49 o 
  23   7   0     8345.48     7505.60    459.23 o 
  25   7   0     2276.93     1951.74    251.62 o 
  27   7   0     1907.51     1811.66    257.93 o 
  29   7   0     1385.13     1154.47    234.21 o 
  31   7   0      109.48     -176.45    176.45 o 
   0   8   0    70820.37    68474.97   2799.52 o 
   2   8   0     2385.21     2330.85    134.48 o 
   4   8   0    45207.74    43992.20   1485.07 o 
   6   8   0     3933.14     3888.77    182.13 o 
   8   8   0    34274.46    33726.58   1010.55 o 
  10   8   0    11021.90    10495.45    365.61 o 
  12   8   0    22114.26    22498.41    697.78 o 
  14   8   0    29579.74    28877.93   1031.93 o 
  16   8   0     4090.21     4364.01    469.30 o 
  18   8   0    28427.68    26741.22   1200.39 o 
  20   8   0     4648.68     4242.32    255.31 o 
  22   8   0    33469.43    30292.70   2539.68 o 
  24   8   0     1434.92     1170.85    425.83 o 
  26   8   0    15277.15    15666.83    804.35 o 
  28   8   0       80.46      -65.36    255.50 o 
  30   8   0     8352.43     8233.20    875.73 o 
   1   9   0     2453.10     2130.73    138.93 o 
   3   9   0     3960.48     3911.95    219.84 o 
   5   9   0     1639.11     1507.44    128.99 o 
   7   9   0     4342.35     4420.64    209.31 o 
   9   9   0     2089.71     2112.84    150.36 o 
  11   9   0     3307.55     3069.59    176.72 o 
  13   9   0       89.53       27.98    115.18 o 
  15   9   0     2497.03     2234.02    195.65 o 
  17   9   0      154.86      126.86    128.77 o 
  19   9   0     2812.28     3047.38    301.03 o 
  21   9   0      457.26      447.69    200.18 o 
  23   9   0     2576.05     2558.17    304.43 o 
  25   9   0      427.49      199.57    487.50 o 
  27   9   0     1283.60     1260.72    360.04 o 
   0  10   0    13943.96    13095.32    639.61 o 
   2  10   0      203.03      147.49    114.91 o 
   4  10   0    10201.80     9416.20    351.58 o 
   6  10   0     4189.12     3551.66    196.47 o 
   8  10   0     4739.45     4594.63    231.95 o 
  10  10   0     5801.46     5409.00    358.60 o 
  12  10   0     6510.24     6705.01    345.94 o 
  14  10   0     6081.80     5892.61    325.72 o 
  16  10   0     3602.58     3698.97    253.49 o 
  18  10   0     3940.32     3690.42    336.76 o 
  20  10   0      684.11      767.26    225.27 o 
  22  10   0     5643.41     6269.97    462.09 o 
   1  11   0     6890.53     6617.57    333.26 o 
   3  11   0     8476.80     7828.70    326.18 o 
   5  11   0     3198.19     3174.81    216.18 o 
   7  11   0    10206.56     9199.02    365.01 o 
   9  11   0      217.88      221.06    146.25 o 
  11  11   0    11903.32    11654.51    511.73 o 
  13  11   0        1.45       -2.74    148.83 o 
  15  11   0     9350.58     9864.90    481.73 o 
  17  11   0      103.20      138.47    202.63 o 
   0  12   0        0.05       46.30    196.73 o 
   2  12   0       30.19     -140.51    150.02 o 
   4  12   0        0.19       27.87    126.77 o 
   6  12   0       45.45      260.78    319.52 o 
 -39   1   1     2252.44     2542.13    390.58 o 
 -37   1   1    10151.03    10429.59    638.34 o 
 -35   1   1     5333.58     5555.43    419.66 o 
 -33   1   1    13355.27    14073.79    782.83 o 
 -31   1   1    14008.50    14392.90    788.68 o 
 -29   1   1    15514.21    15887.20    848.48 o 
 -27   1   1    36851.59    39980.85   1910.87 o 
 -25   1   1     5312.52     5239.09    228.42 o 
 -23   1   1    66944.11    67534.07   1643.80 o 
 -21   1   1     1340.41     1420.92     78.94 o 
 -19   1   1   101002.25   100229.08   2674.79 o 
 -17   1   1     3351.36     3137.04    165.39 o 
 -15   1   1   160996.86   164697.75   3932.47 o 
 -13   1   1    36436.22    36454.58    891.56 o 
 -11   1   1    42064.37    42587.73   1032.99 o 
  -9   1   1    55441.66    57094.14   1484.47 o 
  -7   1   1    83305.03    95106.45   2772.29 o 
  -5   1   1   164432.36   176471.50   5771.50 o 
  -3   1   1   199938.84   232616.27   7614.05 o 
  -1   1   1   372455.38   415283.25  11698.28 o 
   1   1   1    71367.30    79371.45   2237.91 o 
   3   1   1   284739.41   320841.50   8470.82 o 
   5   1   1    52586.34    58172.98   1743.65 o 
   7   1   1   656865.50   721928.63  19030.97 o 
   9   1   1     6824.38     7046.50    347.52 o 
  11   1   1   168233.78   175526.03   5473.76 o 
  13   1   1    16006.58    15510.28    583.86 o 
  15   1   1    92260.10    92289.80   2211.41 o 
  17   1   1    77106.34    80411.11   2514.97 o 
  19   1   1    63807.82    61698.39   1578.11 o 
  21   1   1    38769.79    40020.70   1102.83 o 
  23   1   1    44136.70    43289.90   1297.19 o 
  25   1   1    63802.69    64694.27   2547.03 o 
  27   1   1     2304.00     2432.13    324.62 o 
  29   1   1    26005.11    27289.05   1356.84 o 
  31   1   1     3533.59     3693.91    324.76 o 
  33   1   1    24970.18    27581.53   1386.70 o 
  35   1   1      194.80       37.91    162.73 o 
  37   1   1    14090.77    15697.79    879.52 o 
  39   1   1     1538.77     1172.57    247.11 o 
 -40   2   1     2306.14     2152.17    291.58 o 
 -38   2   1     5476.54     5605.95    516.28 o 
 -36   2   1     2955.30     2754.78    348.88 o 
 -34   2   1     8562.05     9226.28    581.02 o 
 -32   2   1      362.03      390.69    168.59 o 
 -30   2   1    11429.53    12505.95    704.36 o 
 -28   2   1      569.19      552.62    122.92 o 
 -26   2   1    28623.97    29111.26    930.78 o 
 -24   2   1    12120.98    12284.58    462.13 o 
 -22   2   1    16892.43    15301.28    649.23 o 
 -20   2   1    39628.34    38466.71   1397.40 o 
 -18   2   1     7042.68     6202.15    215.71 o 
 -16   2   1    46921.80    46361.11   1130.88 o 
 -14   2   1    63111.24    67766.10   1637.98 o 
 -12   2   1   144674.00   155961.30   4127.83 o 
 -10   2   1      677.73      714.68     47.26 o 
  -8   2   1     6055.73     5707.34    191.65 o 
  -6   2   1    66584.11    73952.34   2157.42 o 
  -4   2   1    48674.34    53983.31   1399.83 o 
  -2   2   1    29996.77    30858.04   1022.07 o 
   0   2   1    83618.47    89983.15   2539.05 o 
   2   2   1    30413.54    34000.25    884.22 o 
   4   2   1    94122.42   104730.66   2502.26 o 
   6   2   1   293081.34   328682.22   7817.02 o 
   8   2   1    94764.15   103360.93   2464.48 o 
  10   2   1   188584.55   208871.28   5573.35 o 
  12   2   1     7473.42     7364.18    215.22 o 
  14   2   1   146843.86   151819.09   3635.32 o 
  16   2   1      725.86      619.37     58.09 o 
  18   2   1    84525.12    79730.30   2803.03 o 
  20   2   1     3805.31     3918.54    164.73 o 
  22   2   1    32492.96    32403.77    909.61 o 
  24   2   1       37.47      -14.14     67.44 o 
  26   2   1    36668.57    38606.90   1333.84 o 
  28   2   1     9017.74     9206.81    426.59 o 
  30   2   1    13836.49    14010.48    774.91 o 
  32   2   1     3672.08     3255.44    402.33 o 
  34   2   1     3317.51     3633.46    338.91 o 
  36   2   1     4661.73     5551.33    766.49 o 
  38   2   1     1620.89     2223.72    292.37 o 
  40   2   1     4347.93     4588.96    404.93 o 
 -39   3   1       10.57     -114.92    171.60 o 
 -37   3   1      475.56      433.79    202.55 o 
 -35   3   1      811.43      588.28    203.06 o 
 -33   3   1      662.33      557.43    192.26 o 
 -31   3   1     3430.61     3706.08    326.57 o 
 -29   3   1     2233.79     2361.25    194.81 o 
 -27   3   1     6365.01     5998.97    268.75 o 
 -25   3   1     1523.00     1305.16    123.58 o 
 -23   3   1     9796.40     9267.88    352.13 o 
 -21   3   1      538.27      625.53     77.16 o 
 -19   3   1     8353.73     8073.44    270.81 o 
 -17   3   1      783.66      802.92     59.50 o 
 -15   3   1     3695.73     3199.28    163.20 o 
 -13   3   1      487.35      312.76     48.14 o 
 -11   3   1    65320.17    71161.17   2150.64 o 
  -9   3   1    13408.65    13790.14    426.44 o 
  -7   3   1    71097.59    77762.63   1998.64 o 
  -5   3   1      324.12      349.92     31.35 o 
  -3   3   1     7486.03     7389.09    231.49 o 
  -1   3   1    45465.74    48882.52   1393.10 o 
   1   3   1      787.73      949.31     53.14 o 
   3   3   1     6800.96     6931.69    236.21 o 
   5   3   1     2210.85     2039.95     80.37 o 
   7   3   1    15986.35    16294.00    407.42 o 
   9   3   1    50480.74    56384.07   1352.89 o 
  11   3   1    82502.29    92022.74   2700.59 o 
  13   3   1    15338.02    17037.54    699.51 o 
  15   3   1    64391.14    69470.09   1679.08 o 
  17   3   1      124.69      196.62     42.89 o 
  19   3   1     5433.32     4946.57    191.15 o 
  21   3   1    11232.98    10378.48    517.91 o 
  23   3   1      442.05      348.05     81.73 o 
  25   3   1     6299.22     5840.76    233.67 o 
  27   3   1      570.79      582.93    110.17 o 
  29   3   1     6335.83     6604.20    349.84 o 
  31   3   1        3.52     -119.21    142.31 o 
  33   3   1     5418.11     6024.33    582.06 o 
  35   3   1       26.62      134.14    170.15 o 
  37   3   1     3052.39     2482.71    308.99 o 
  39   3   1      178.08     -115.12    184.87 o 
 -38   4   1     7827.53     9132.26    607.05 o 
 -36   4   1      428.21      342.58    194.18 o 
 -34   4   1    24488.54    26583.17   1351.85 o 
 -32   4   1      137.48      164.98    166.93 o 
 -30   4   1    34203.26    38932.38   1449.78 o 
 -28   4   1      569.75      712.58    117.37 o 
 -26   4   1    45184.69    47898.82   1940.12 o 
 -24   4   1    12084.71    12235.04    488.65 o 
 -22   4   1    39355.20    41855.39   1315.14 o 
 -20   4   1    32662.42    32246.51    907.75 o 
 -18   4   1    26673.22    23926.28    777.74 o 
 -16   4   1    40530.41    37874.77   1251.83 o 
 -14   4   1     2321.76     2096.22    172.27 o 
 -12   4   1   142620.08   146992.72   3904.40 o 
 -10   4   1     2570.12     2261.24     89.42 o 
  -8   4   1   295322.53   327587.00   8434.79 o 
  -6   4   1      399.36      372.46     36.90 o 
  -4   4   1   156799.38   162021.34   5312.81 o 
  -2   4   1     5020.64     4740.89    167.16 o 
   0   4   1   155566.89   161167.72   4552.24 o 
   2   4   1    51930.84    56539.68   1874.35 o 
   4   4   1   129251.48   134416.77   3476.69 o 
   6   4   1   139325.00   147784.91   3817.85 o 
   8   4   1    53369.46    57340.10   1497.96 o 
  10   4   1   185439.52   201155.03   4773.54 o 
  12   4   1    33954.51    35319.00    864.77 o 
  14   4   1   160161.52   172415.75   4542.19 o 
  16   4   1     3906.40     4182.85    167.34 o 
  18   4   1    94127.97    97105.44   2605.89 o 
  20   4   1     3344.12     3077.05    208.32 o 
  22   4   1    62447.20    61720.54   1869.63 o 
  24   4   1      686.71      532.88     93.14 o 
  26   4   1    38559.48    40515.73   1365.40 o 
  28   4   1     3924.21     4016.87    221.60 o 
  30   4   1    21744.29    22890.31    922.45 o 
  32   4   1     9268.21    10384.65    638.22 o 
  34   4   1     9963.88    11436.23    691.90 o 
  36   4   1     9345.85     9284.54    607.61 o 
  38   4   1     3194.29     3188.52    343.67 o 
 -37   5   1      611.05      944.45    343.01 o 
 -35   5   1      764.00      597.23    257.84 o 
 -33   5   1     1263.09     1267.15    237.58 o 
 -31   5   1     6022.16     6340.60    358.07 o 
 -29   5   1     2023.15     2096.64    203.74 o 
 -27   5   1     7422.95     7696.31    614.46 o 
 -25   5   1       50.35      -85.33     85.33 o 
 -23   5   1     4209.72     4542.70    315.71 o 
 -21   5   1      738.14      690.31    107.50 o 
 -19   5   1     8003.18     7517.70    284.07 o 
 -17   5   1      935.70      977.19    109.14 o 
 -15   5   1     5112.20     4376.34    174.17 o 
 -13   5   1    13178.17    13932.10    413.70 o 
 -11   5   1     9802.23     9290.16    257.68 o 
  -9   5   1    14609.12    15349.62    395.75 o 
  -7   5   1    10399.64     9920.67    264.58 o 
  -5   5   1    21331.20    22283.04    662.39 o 
  -3   5   1     2761.48     2601.63    117.93 o 
  -1   5   1    11679.67     9813.00    312.68 o 
   1   5   1     7383.59     7225.79    242.00 o 
   3   5   1    10354.98     9070.03    291.92 o 
   5   5   1    10514.21    11898.15    338.02 o 
   7   5   1    43375.81    44700.00   1180.21 o 
   9   5   1     5953.14     5833.64    240.61 o 
  11   5   1    35809.82    36754.73    900.25 o 
  13   5   1     1499.96     1405.40     81.69 o 
  15   5   1    10656.13    11421.49    351.92 o 
  17   5   1       89.96      178.18     64.82 o 
  19   5   1     6884.36     6604.67    242.49 o 
  21   5   1      728.40      897.01    130.37 o 
  23   5   1      211.49      141.60     83.86 o 
  25   5   1     1846.92     1405.26    143.20 o 
  27   5   1      883.26      779.34    136.15 o 
  29   5   1     3443.97     3284.79    207.37 o 
  31   5   1       78.79      -26.71    138.37 o 
  33   5   1     2285.09     2156.06    289.46 o 
  35   5   1      454.12      328.74    203.96 o 
 -34   6   1     6016.33     6597.06    688.37 o 
 -32   6   1      138.97      206.89    180.10 o 
 -30   6   1     8215.05     8135.06    508.41 o 
 -28   6   1     1502.00     1655.74    264.84 o 
 -26   6   1    19421.00    18389.84   1130.48 o 
 -24   6   1    12560.02    12767.42    543.68 o 
 -22   6   1    11596.10    10990.52    482.14 o 
 -20   6   1    14547.45    13867.01    718.22 o 
 -18   6   1    19553.50    18668.73    612.75 o 
 -16   6   1    26280.46    25122.00   1154.14 o 
 -14   6   1    13863.39    13373.17    451.50 o 
 -12   6   1    27170.63    25601.41    702.44 o 
 -10   6   1    10824.50    10378.37    312.54 o 
  -8   6   1    45336.48    43984.73   1162.71 o 
  -6   6   1        1.55       55.55     45.75 o 
  -4   6   1    63080.84    60669.31   1594.42 o 
  -2   6   1    13607.29    13467.13    423.29 o 
   0   6   1    77875.09    80470.95   2299.98 o 
   2   6   1    15303.37    14458.48    450.42 o 
   4   6   1    73985.48    75632.63   2162.51 o 
   6   6   1    12116.29    10981.75    369.33 o 
   8   6   1    19687.49    19597.75    542.14 o 
  10   6   1    15398.10    14770.12    423.40 o 
  12   6   1     6917.14     6924.65    241.74 o 
  14   6   1    39651.84    38418.65   1276.97 o 
  16   6   1       82.75       79.81     74.28 o 
  18   6   1    16535.04    16078.09    875.57 o 
  20   6   1      558.55      449.15    112.41 o 
  22   6   1    20622.41    19285.15    644.22 o 
  24   6   1      817.40      622.23    143.63 o 
  26   6   1    13674.75    13687.35   1043.86 o 
  28   6   1     3981.12     3955.03    268.18 o 
  30   6   1     5993.38     6385.05    359.48 o 
  32   6   1     4028.49     4138.44    518.04 o 
  34   6   1     1979.93     2690.04    445.21 o 
 -31   7   1     6544.64     6991.76    639.03 o 
 -29   7   1     4897.25     4800.15    654.89 o 
 -27   7   1    16156.63    15405.81   2244.83 o 
 -25   7   1     1198.69      845.45    204.84 o 
 -23   7   1    33294.41    31709.00   1438.41 o 
 -21   7   1     1019.47     1000.39    190.14 o 
 -19   7   1    20352.70    20016.69    742.22 o 
 -17   7   1      964.97      845.11    126.69 o 
 -15   7   1    35721.37    34651.05   1206.11 o 
 -13   7   1    10205.75     9460.87    329.42 o 
 -11   7   1    32976.58    32888.87    980.20 o 
  -9   7   1    11479.45    10803.37    361.85 o 
  -7   7   1    40823.25    40172.07   1355.89 o 
  -5   7   1    27633.60    25890.50    777.66 o 
  -3   7   1    23914.33    22270.13    677.34 o 
  -1   7   1    75564.80    75380.28   2165.06 o 
   1   7   1     4726.77     4061.70    176.99 o 
   3   7   1    78899.67    78874.13   2598.65 o 
   5   7   1      964.92     1153.31     99.19 o 
   7   7   1    52463.61    54718.69   1588.32 o 
   9   7   1     1556.17     1491.99    135.68 o 
  11   7   1    70324.86    72849.50   2099.52 o 
  13   7   1    14260.10    14059.02    455.78 o 
  15   7   1    20724.60    20685.52    757.00 o 
  17   7   1     7359.11     6689.77    317.21 o 
  19   7   1    20400.21    19669.27    735.44 o 
  21   7   1    19179.31    17517.68    729.68 o 
  23   7   1    10236.14     9962.38    555.42 o 
  25   7   1    16876.94    15545.48    780.89 o 
  27   7   1     5291.34     4135.83    483.97 o 
  29   7   1     8769.11     9145.89    544.17 o 
  31   7   1      308.23      263.20    241.40 o 
 -30   8   1        0.76     -191.66    191.66 o 
 -28   8   1      167.52     -189.46    250.21 o 
 -26   8   1       58.06     -103.92    183.81 o 
 -24   8   1      305.35      227.27    184.81 o 
 -22   8   1        6.12     -159.72    159.72 o 
 -20   8   1       68.78        6.14    155.73 o 
 -18   8   1       24.21     -102.39    102.39 o 
 -16   8   1       25.51       -9.16     98.22 o 
 -14   8   1     1568.31     1136.47    111.63 o 
 -12   8   1     2368.76     2075.57    139.11 o 
 -10   8   1      194.97       14.20     80.52 o 
  -8   8   1     1168.75      959.30    104.84 o 
  -6   8   1      438.87      402.04     83.11 o 
  -4   8   1      113.75      -35.26     73.02 o 
  -2   8   1     1101.21      904.70     96.38 o 
   0   8   1     1441.14     1467.99    112.29 o 
   2   8   1     1291.87     1216.54    121.45 o 
   4   8   1     1434.51     1494.81    116.93 o 
   6   8   1      917.34      915.19     98.96 o 
   8   8   1     4730.19     4775.89    236.24 o 
  10   8   1     1907.89     1676.42    126.91 o 
  12   8   1      256.96      193.37     87.49 o 
  14   8   1       60.39        2.34    102.14 o 
  16   8   1       41.99      -65.61    101.70 o 
  18   8   1      111.74       -0.19    114.64 o 
  20   8   1        9.95      -78.60    115.26 o 
  22   8   1        0.47     -257.26    257.26 o 
  24   8   1      525.40      366.16    233.18 o 
  26   8   1      135.56      -25.75    318.34 o 
  28   8   1      337.29      361.01    214.07 o 
  30   8   1       61.89       15.20    201.32 o 
 -27   9   1     7137.75     7592.10    682.50 o 
 -25   9   1      777.00      704.12    232.54 o 
 -23   9   1    11650.77    10666.69    615.88 o 
 -21   9   1      264.42      472.62    199.85 o 
 -19   9   1    21731.81    21591.80   1024.57 o 
 -17   9   1      816.74      777.89    147.95 o 
 -15   9   1    27647.82    27007.23    981.80 o 
 -13   9   1     1965.18     1950.12    178.13 o 
 -11   9   1    13786.69    13685.09    465.84 o 
  -9   9   1     6468.58     6265.11    261.17 o 
  -7   9   1    13483.58    13138.49    447.15 o 
  -5   9   1    23906.70    21983.86    790.44 o 
  -3   9   1     5921.79     5049.73    224.54 o 
  -1   9   1    16781.54    15642.40    511.59 o 
   1   9   1     4459.94     4083.96    408.57 o 
   3   9   1    28533.79    27436.53    841.40 o 
   5   9   1      383.70      356.80     95.88 o 
   7   9   1    23687.99    23963.38    746.35 o 
   9   9   1       64.08       59.07     92.99 o 
  11   9   1    26311.43    26483.61    959.37 o 
  13   9   1     4212.26     3769.85    237.95 o 
  15   9   1    18888.46    19478.69    765.28 o 
  17   9   1    11457.83    10779.47    475.28 o 
  19   9   1     9996.61     9698.79    441.67 o 
  21   9   1     7193.57     6471.23    820.52 o 
  23   9   1     2680.14     2714.03    302.91 o 
  25   9   1     8505.96     8356.35    533.22 o 
  27   9   1      707.80      647.01    233.40 o 
 -22  10   1     4184.60     3382.14    352.58 o 
 -20  10   1     3562.44     3694.38    351.71 o 
 -18  10   1     2534.53     2587.69    294.87 o 
 -16  10   1     6827.29     6251.84    602.45 o 
 -14  10   1     2137.54     2081.97    203.77 o 
 -12  10   1     9041.48     8647.80    405.79 o 
 -10  10   1      243.28      256.90    113.52 o 
  -8  10   1    10921.52    10181.89    380.01 o 
  -6  10   1        3.99       39.64    102.89 o 
  -4  10   1    12013.79    11689.16    477.12 o 
  -2  10   1      186.29      107.91     98.37 o 
   0  10   1     9133.18     8965.11    389.36 o 
   2  10   1     2880.70     2794.77    173.72 o 
   4  10   1     6035.57     6064.75    265.53 o 
   6  10   1     4787.87     4932.76    325.03 o 
   8  10   1     5567.03     5485.19    255.92 o 
  10  10   1     6935.71     6798.98    342.10 o 
  12  10   1     2526.56     2235.96    205.27 o 
  14  10   1     6793.48     6921.65    357.09 o 
  16  10   1      473.27      710.19    205.01 o 
  18  10   1     6601.31     6828.88    520.99 o 
  20  10   1        1.53        6.45    191.45 o 
  22  10   1     4243.32     4668.20    600.27 o 
 -17  11   1       71.50       73.56    195.11 o 
 -15  11   1      955.66     1127.64    188.81 o 
 -13  11   1      320.95      261.19    156.17 o 
 -11  11   1     2262.05     1882.84    211.23 o 
  -9  11   1     1416.93     1376.82    190.58 o 
  -7  11   1     1908.61     1777.61    213.81 o 
  -5  11   1      424.33      297.43    124.19 o 
  -3  11   1      932.56      733.89    188.13 o 
  -1  11   1      583.29      502.99    128.73 o 
   1  11   1       35.42      -47.14    112.92 o 
   3  11   1     1453.09     1266.10    149.74 o 
   5  11   1       18.61     -112.42    112.42 o 
   7  11   1     2277.30     2095.21    175.64 o 
   9  11   1      174.75      -50.21    139.04 o 
  11  11   1     2014.75     1968.10    210.66 o 
  13  11   1      216.58       90.81    184.04 o 
  15  11   1      731.31      922.08    183.39 o 
  17  11   1      497.54      371.20    293.67 o 
  -6  12   1        0.07     -105.72    281.93 o 
  -4  12   1    10082.40     9940.07    457.81 o 
  -2  12   1      573.85      282.12    146.45 o 
   0  12   1     8653.53     9007.81    687.70 o 
   2  12   1     2046.87     2037.60    184.71 o 
   4  12   1     6024.38     5642.05    278.44 o 
 -40   0   2        3.22      145.66    274.88 o 
 -38   0   2    15182.16    16120.28   1263.97 o 
 -36   0   2      442.39      795.27    288.97 o 
 -34   0   2    30631.37    32689.29   2289.47 o 
 -32   0   2     6175.18     6171.83    619.06 o 
 -30   0   2    26641.12    28418.12   1991.10 o 
 -28   0   2     8340.06     7982.02    704.81 o 
 -26   0   2    68105.26    69798.95   4578.94 o 
 -24   0   2    41319.94    38841.14   1704.48 o 
 -22   0   2    28501.76    28263.59   1001.20 o 
 -20   0   2   114738.38   113037.17   3839.10 o 
 -18   0   2     7192.58     6892.69    287.14 o 
 -16   0   2    89892.85    88058.90   5492.01 o 
 -14   0   2     3728.98     3495.94    165.64 o 
 -12   0   2   208706.75   222757.84   8877.07 o 
 -10   0   2     8089.66     9904.76    427.37 o 
  -8   0   2    24603.09    25240.58   1447.22 o 
  -6   0   2      502.54      542.71     84.58 o 
  -4   0   2   347430.19   405808.69  22428.37 o 
  -2   0   2   108076.30   126134.77   7001.16 o 
   0   0   2    96686.53   120498.61   6671.07 o 
   2   0   2   304175.19   361188.03  20700.40 o 
   4   0   2   118885.45   133721.75   5935.72 o 
   6   0   2     8536.14     9768.55   1312.13 o 
   8   0   2    14380.73    16378.11    580.31 o 
  10   0   2   133501.41   143866.09   4870.52 o 
  12   0   2     6630.70     8232.54    317.02 o 
  14   0   2   176664.23   195326.89   6587.74 o 
  16   0   2      113.51      311.19    120.14 o 
  18   0   2   176073.42   163006.81   7118.99 o 
  20   0   2    23837.04    22348.51   1555.50 o 
  22   0   2    53389.13    51764.24   2278.58 o 
  24   0   2    37242.77    36762.93   1654.82 o 
  26   0   2    32628.66    31178.95   3361.38 o 
  28   0   2    11901.22    12227.94    626.88 o 
  30   0   2    20871.33    21782.29   1592.88 o 
  32   0   2    25869.31    28797.54   2042.79 o 
  34   0   2     2374.82     2753.48    426.41 o 
  36   0   2    17380.30    20223.48   1532.97 o 
  38   0   2      861.76     1144.15    359.46 o 
  40   0   2    10156.91    11983.02   1044.30 o 
 -39   1   2      629.20      550.55    208.01 o 
 -37   1   2      646.51      837.01    210.94 o 
 -35   1   2      743.43      869.41    218.78 o 
 -33   1   2     1423.17     1524.97    231.30 o 
 -31   1   2     4175.21     3533.46    378.84 o 
 -29   1   2     2410.68     2054.74    231.20 o 
 -27   1   2    13161.55    12779.77    537.00 o 
 -25   1   2     2047.92     1814.19    155.56 o 
 -23   1   2     5122.96     4838.98    227.11 o 
 -21   1   2     1784.33     1782.92     88.01 o 
 -19   1   2     9254.83     8447.93    276.26 o 
 -17   1   2     2242.71     2053.50     88.06 o 
 -15   1   2     9266.27     9521.52    256.31 o 
 -13   1   2     5367.23     5306.39    165.68 o 
 -11   1   2    15495.43    15422.38    493.94 o 
  -9   1   2    50373.39    53864.74   1530.23 o 
  -7   1   2     9744.51     9688.47    339.00 o 
  -5   1   2     8675.88     7592.98    480.45 o 
  -3   1   2     6117.48     5788.41    311.32 o 
  -1   1   2    22034.00    24063.39   1093.15 o 
   1   1   2    25705.49    27113.94    778.32 o 
   3   1   2   137870.86   152656.64   4301.52 o 
   5   1   2    44160.96    47661.52   1272.83 o 
   7   1   2    92163.30    99917.25   2966.52 o 
   9   1   2     1118.10     1017.35     82.37 o 
  11   1   2    60499.24    64494.40   2175.73 o 
  13   1   2    53066.43    58553.70   1573.49 o 
  15   1   2     4887.80     4358.53    161.82 o 
  17   1   2     9617.59     8393.51    328.13 o 
  19   1   2     4367.02     4409.02    171.72 o 
  21   1   2     7073.56     6899.54    247.92 o 
  23   1   2     7464.15     7592.61    306.15 o 
  25   1   2    17407.19    16149.85    559.97 o 
  27   1   2        1.40      -77.70     77.70 o 
  29   1   2     2256.31     2042.14    182.06 o 
  31   1   2      298.92      232.61    170.68 o 
  33   1   2     2967.53     3141.39    315.61 o 
  35   1   2      624.63      544.29    202.89 o 
  37   1   2     3041.59     2941.12    470.46 o 
  39   1   2      528.85      255.97    197.36 o 
 -40   2   2       21.89      473.74    336.55 o 
 -38   2   2     4105.93     4143.92    374.00 o 
 -36   2   2      759.40      705.55    194.68 o 
 -34   2   2    12865.87    12713.72    727.60 o 
 -32   2   2     3144.57     3258.92    302.35 o 
 -30   2   2     7365.08     7357.29    473.03 o 
 -28   2   2     4622.04     4889.66    275.25 o 
 -26   2   2    20142.63    20465.43    801.45 o 
 -24   2   2    12522.37    11922.96    720.09 o 
 -22   2   2    25186.22    25037.79    704.18 o 
 -20   2   2    50426.58    47526.75   1219.40 o 
 -18   2   2    17239.54    18133.33    466.84 o 
 -16   2   2    55089.92    54863.30   1330.94 o 
 -14   2   2     4125.62     4152.43    140.36 o 
 -12   2   2    66470.84    71834.16   2100.61 o 
 -10   2   2     3450.77     3121.93    135.89 o 
  -8   2   2    70950.50    73241.11   3845.20 o 
  -6   2   2    88619.01    91574.58   3112.84 o 
  -4   2   2    93325.61   103695.59   2929.77 o 
  -2   2   2      647.92      724.97     41.73 o 
   0   2   2    43162.74    45908.02   1303.35 o 
   2   2   2    38660.75    42762.28   1215.78 o 
   4   2   2    50437.04    52596.31   1364.41 o 
   6   2   2    85051.21    96323.77   2488.03 o 
   8   2   2    12179.77    13153.29    329.83 o 
  10   2   2    80412.32    86440.83   2300.16 o 
  12   2   2    44390.64    44900.78   1604.10 o 
  14   2   2    61495.34    64433.50   1726.77 o 
  16   2   2     2416.87     2564.52    118.00 o 
  18   2   2    51801.69    47013.73   1280.35 o 
  20   2   2     7482.39     7218.44    391.99 o 
  22   2   2    37094.49    35246.79    980.32 o 
  24   2   2    24866.97    24526.36    704.90 o 
  26   2   2     6027.21     5797.06    387.09 o 
  28   2   2     7419.08     7772.67    381.10 o 
  30   2   2     8633.83     8862.15    425.00 o 
  32   2   2    11594.72    11676.44    690.25 o 
  34   2   2     2007.70     2156.57    276.47 o 
  36   2   2     7529.68     8281.09    650.78 o 
  38   2   2      273.65      422.63    204.02 o 
 -39   3   2     4096.34     4101.93    378.74 o 
 -37   3   2     5257.69     5095.40    411.50 o 
 -35   3   2    10498.31    11334.34    676.50 o 
 -33   3   2     4760.17     5975.49    441.10 o 
 -31   3   2    14560.48    15660.51    849.28 o 
 -29   3   2     1908.81     2244.00    291.08 o 
 -27   3   2    28020.86    29229.32   1161.62 o 
 -25   3   2      137.29       98.60    132.27 o 
 -23   3   2    69208.20    71573.83   2613.81 o 
 -21   3   2     4249.36     4352.52    175.12 o 
 -19   3   2    58806.75    58925.14   1436.23 o 
 -17   3   2     7717.97     6928.60    205.93 o 
 -15   3   2   129498.20   143567.50   3802.72 o 
 -13   3   2    75639.42    73209.70   2405.59 o 
 -11   3   2    41613.37    40297.44   1199.36 o 
  -9   3   2   115543.62   121069.72   3541.75 o 
  -7   3   2    20002.68    20054.54    688.44 o 
  -5   3   2   100919.14   104639.41   2959.16 o 
  -3   3   2    12796.04    12190.07    368.00 o 
  -1   3   2   149044.13   160942.06   4542.29 o 
   1   3   2      617.56      464.36     42.36 o 
   3   3   2    76178.19    77846.57   2018.80 o 
   5   3   2    18708.67    19262.43    514.63 o 
   7   3   2   171744.11   188331.41   4854.58 o 
   9   3   2    43949.15    49670.59   1199.49 o 
  11   3   2   206169.97   230158.22   5466.88 o 
  13   3   2   194461.75   213126.03   5631.49 o 
  15   3   2    81485.30    86828.10   2085.83 o 
  17   3   2    75170.94    71618.85   2055.44 o 
  19   3   2    30659.09    29573.16   1022.01 o 
  21   3   2    57586.29    53680.73   1470.48 o 
  23   3   2     3863.33     3655.25    169.37 o 
  25   3   2    46126.93    46475.73   1330.08 o 
  27   3   2        3.52      191.35    113.78 o 
  29   3   2    22566.77    22670.02    907.71 o 
  31   3   2       50.52       34.39    125.40 o 
  33   3   2    18191.20    19534.25   1037.44 o 
  35   3   2     2282.55     2040.62    280.90 o 
  37   3   2     7711.40     8919.02    596.74 o 
  39   3   2     2658.48     3100.84    343.34 o 
 -38   4   2       52.31     -136.01    174.78 o 
 -36   4   2       25.49      -14.92    170.22 o 
 -34   4   2     1039.95      894.61    220.91 o 
 -32   4   2      185.87      263.18    170.92 o 
 -30   4   2     1214.37     1347.22    206.51 o 
 -28   4   2      144.85      211.34    120.59 o 
 -26   4   2       11.94      -61.13     83.59 o 
 -24   4   2        5.69      -65.91     83.15 o 
 -22   4   2      973.29     1054.68    114.89 o 
 -20   4   2      558.09      350.68     71.66 o 
 -18   4   2       14.76       39.12     47.25 o 
 -16   4   2     1086.17     1060.89     88.67 o 
 -14   4   2     2147.92     2031.23    102.03 o 
 -12   4   2     2433.13     2235.76    128.27 o 
 -10   4   2     1669.38     1845.48     97.00 o 
  -8   4   2     1155.35     1168.54     64.95 o 
  -6   4   2    10869.56    11574.57    373.17 o 
  -4   4   2       18.73      -12.23     33.83 o 
  -2   4   2     6586.91     6394.12    212.29 o 
   0   4   2      410.97      440.23     45.94 o 
   2   4   2    15573.64    17142.20    510.97 o 
   4   4   2     7909.75     8224.49    237.57 o 
   6   4   2      246.13      336.19     42.38 o 
   8   4   2     3033.50     3607.63    127.27 o 
  10   4   2      363.11      489.07     50.41 o 
  12   4   2     2266.95     2112.36     86.75 o 
  14   4   2      888.91      913.74     75.26 o 
  16   4   2      466.07      482.46     65.90 o 
  18   4   2     1571.62     1428.01     99.18 o 
  20   4   2     2801.17     2531.12    133.38 o 
  22   4   2     3380.09     2772.36    148.94 o 
  24   4   2        9.99      -74.80     74.80 o 
  26   4   2      135.57       72.53     87.87 o 
  28   4   2      641.35      301.87    145.08 o 
  30   4   2      290.30      178.66    161.17 o 
  32   4   2        1.03      -11.75    127.62 o 
  34   4   2        3.92     -168.61    168.61 o 
  36   4   2        1.50     -171.40    171.40 o 
  38   4   2       63.77      -37.06    198.07 o 
 -37   5   2     3285.17     3296.18    488.67 o 
 -35   5   2     7452.68     8017.26    774.12 o 
 -33   5   2     1575.58     1606.71    248.21 o 
 -31   5   2    14643.80    16113.28    721.55 o 
 -29   5   2     1970.77     1796.06    192.49 o 
 -27   5   2    28221.38    29066.00   1244.34 o 
 -25   5   2     2202.94     2083.99    159.07 o 
 -23   5   2    40245.07    41867.61   1323.84 o 
 -21   5   2      608.62      909.80    148.87 o 
 -19   5   2    37912.53    36858.18   1027.15 o 
 -17   5   2    19620.40    19351.68    573.97 o 
 -15   5   2    65565.09    62140.67   1676.90 o 
 -13   5   2    52458.19    51830.67   1406.11 o 
 -11   5   2    26711.25    25369.29    778.48 o 
  -9   5   2    57482.44    59549.67   1750.76 o 
  -7   5   2    10886.22     9794.51    283.97 o 
  -5   5   2    49768.06    47631.44   1592.66 o 
  -3   5   2    21166.33    21381.93    638.04 o 
  -1   5   2   232055.97   246494.92   6954.66 o 
   1   5   2       50.12       36.83     46.43 o 
   3   5   2    93757.43    94273.74   2681.89 o 
   5   5   2      430.60      353.05     41.17 o 
   7   5   2   112249.32   119377.36   3089.94 o 
   9   5   2     6217.98     5527.20    180.54 o 
  11   5   2    50497.41    53385.91   1406.12 o 
  13   5   2    19077.26    18801.77    522.16 o 
  15   5   2    18628.64    18342.00    532.81 o 
  17   5   2    43898.03    43427.59   1539.62 o 
  19   5   2     9483.05     9326.45    396.87 o 
  21   5   2    62276.48    60227.66   2022.71 o 
  23   5   2     2529.81     2625.05    150.45 o 
  25   5   2    36160.68    36558.47   1040.27 o 
  27   5   2      150.51      -38.45    123.09 o 
  29   5   2    23094.77    24691.68   2188.79 o 
  31   5   2     1130.71     1026.70    180.96 o 
  33   5   2    10706.03    11629.56    707.70 o 
  35   5   2     2154.77     2028.20    458.72 o 
 -34   6   2     5006.24     5935.71    651.95 o 
 -32   6   2     1604.05     1690.73    253.68 o 
 -30   6   2     9632.15    10640.18    609.20 o 
 -28   6   2     7900.53     8181.39    505.92 o 
 -26   6   2    11220.74    11348.77    933.33 o 
 -24   6   2    14015.34    14244.32    591.66 o 
 -22   6   2    15795.17    14759.24    606.06 o 
 -20   6   2    21482.41    22468.72    859.43 o 
 -18   6   2     1666.86     1472.44    119.31 o 
 -16   6   2    38628.72    35644.13   1094.57 o 
 -14   6   2      100.52       69.88     64.94 o 
 -12   6   2    41781.84    41913.67   1119.22 o 
 -10   6   2       22.23       37.83     49.19 o 
  -8   6   2    51089.25    48991.32   1419.58 o 
  -6   6   2    10084.24     9036.53    302.78 o 
  -4   6   2    11786.16     9515.65    314.76 o 
  -2   6   2     4121.74     3618.15    154.07 o 
   0   6   2    20429.32    18649.79    568.11 o 
   2   6   2    22023.11    19635.61    595.50 o 
   4   6   2     8554.62     7398.54    296.89 o 
   6   6   2    60685.42    61560.69   1770.92 o 
   8   6   2     6245.24     6074.00    225.29 o 
  10   6   2    41979.49    40921.69   1089.73 o 
  12   6   2     1140.32     1099.26     80.29 o 
  14   6   2    24898.94    25276.96    792.36 o 
  16   6   2      622.81      503.83     90.55 o 
  18   6   2    23420.04    23218.61    743.86 o 
  20   6   2     1647.06     1589.31    148.02 o 
  22   6   2    16879.10    17023.69    751.45 o 
  24   6   2     5592.01     5365.32    325.03 o 
  26   6   2     5677.33     4905.73    299.87 o 
  28   6   2     6511.84     7012.98    375.01 o 
  30   6   2     3098.07     3209.93    326.32 o 
  32   6   2     5391.96     5790.03    640.21 o 
  34   6   2     1158.61     1400.23    361.80 o 
 -33   7   2      175.99      -63.43    267.83 o 
 -31   7   2     1652.96     2248.36    397.05 o 
 -29   7   2       63.18     -222.02    250.21 o 
 -27   7   2     1900.34     1560.66    241.84 o 
 -25   7   2      347.70      480.25    186.26 o 
 -23   7   2     2000.17     1780.52    241.94 o 
 -21   7   2      119.19       68.33    153.19 o 
 -19   7   2    12146.67    11023.59    965.60 o 
 -17   7   2      105.94      116.12     93.97 o 
 -15   7   2    11731.68     9802.18    403.96 o 
 -13   7   2      736.76      820.87    102.75 o 
 -11   7   2     5039.11     4350.15    219.23 o 
  -9   7   2    13852.09    13405.58    504.51 o 
  -7   7   2     3249.39     2923.10    146.98 o 
  -5   7   2     3743.30     3092.63    153.63 o 
  -3   7   2     2590.52     2303.15    125.08 o 
  -1   7   2     7421.36     6580.73    245.11 o 
   1   7   2     1761.55     1778.09    128.03 o 
   3   7   2     9880.23     9243.87    436.94 o 
   5   7   2      573.96      468.99     78.74 o 
   7   7   2     6105.93     5902.78    252.29 o 
   9   7   2     1260.43     1115.03    101.01 o 
  11   7   2     6249.10     5374.33    223.04 o 
  13   7   2     4440.95     4258.77    237.40 o 
  15   7   2     2420.39     2207.33    170.16 o 
  17   7   2     1011.13      887.54    134.96 o 
  19   7   2     1055.99     1098.84    142.71 o 
  21   7   2     3926.82     3577.02    231.92 o 
  23   7   2        7.71     -116.73    116.73 o 
  25   7   2     4101.49     3453.23    321.22 o 
  27   7   2      596.41      312.73    192.15 o 
  29   7   2     2470.68     2445.75    357.11 o 
  31   7   2      462.29      495.72    332.44 o 
 -30   8   2     6428.03     7324.20    691.89 o 
 -28   8   2     3609.17     3484.71    333.08 o 
 -26   8   2     5815.93     4886.13    381.63 o 
 -24   8   2    10410.47    10080.59    578.52 o 
 -22   8   2     6636.83     6731.61    978.52 o 
 -20   8   2    34706.04    33265.18   1541.78 o 
 -18   8   2     2821.70     2865.54    444.03 o 
 -16   8   2    36343.94    34025.20   1197.45 o 
 -14   8   2      881.09      738.82    123.21 o 
 -12   8   2    49118.79    47876.89   1409.47 o 
 -10   8   2     8019.42     8149.58    303.47 o 
  -8   8   2    34618.39    34325.76   1178.11 o 
  -6   8   2     6550.48     5897.38    236.32 o 
  -4   8   2    43618.86    41930.93   1234.42 o 
  -2   8   2    17225.43    16621.14    529.21 o 
   0   8   2    38839.53    37314.17   1270.81 o 
   2   8   2    34260.01    31765.25    953.26 o 
   4   8   2    12490.09    11623.01    393.54 o 
   6   8   2    21611.12    21530.23    668.42 o 
   8   8   2     8562.34     8315.84    305.87 o 
  10   8   2    42164.45    42836.63   1268.35 o 
  12   8   2      293.00      384.16    149.80 o 
  14   8   2    26955.59    28109.12   1011.00 o 
  16   8   2       34.15      108.76    117.18 o 
  18   8   2    32778.24    33567.79   1273.04 o 
  20   8   2     3954.64     3819.65    250.03 o 
  22   8   2    15285.96    14826.44    606.35 o 
  24   8   2     4656.73     3747.73    422.89 o 
  26   8   2     7244.44     7676.63   1179.98 o 
  28   8   2     6150.84     5889.35   1413.74 o 
  30   8   2     2237.37     2271.38    350.65 o 
 -27   9   2     1807.69     2290.80    306.82 o 
 -25   9   2       16.39     -148.45    184.81 o 
 -23   9   2     1976.90     1808.69    275.63 o 
 -21   9   2      607.06      561.26    208.96 o 
 -19   9   2     5871.95     6310.46    730.66 o 
 -17   9   2     2089.92     1970.20    305.42 o 
 -15   9   2     4116.75     3813.04    276.60 o 
 -13   9   2     1717.77     1773.58    171.59 o 
 -11   9   2      917.00      819.41    115.94 o 
  -9   9   2     2311.27     2077.34    151.53 o 
  -7   9   2       34.49     -103.21    103.21 o 
  -5   9   2     2051.73     2029.37    141.76 o 
  -3   9   2      947.03      778.21    106.49 o 
  -1   9   2     5872.93     5271.60    287.77 o 
   1   9   2      391.09      164.46     92.14 o 
   3   9   2     2438.18     2456.50    153.30 o 
   5   9   2      511.64      452.20     99.88 o 
   7   9   2     2600.49     2602.51    158.60 o 
   9   9   2      945.92      874.19    116.32 o 
  11   9   2     5044.50     4848.43    273.84 o 
  13   9   2     1857.46     2114.85    190.01 o 
  15   9   2     1244.45     1031.67    164.79 o 
  17   9   2     1818.41     1699.87    194.22 o 
  19   9   2      631.72      373.34    153.62 o 
  21   9   2     2688.56     2528.69    227.12 o 
  23   9   2      127.90       -3.44    182.03 o 
  25   9   2     1799.03     1635.73    280.17 o 
 -22  10   2     1008.62      770.74    236.30 o 
 -20  10   2     3869.81     3634.06    349.34 o 
 -18  10   2      322.77      299.77    211.44 o 
 -16  10   2     7403.05     7832.64    834.62 o 
 -14  10   2        8.44       28.23    127.59 o 
 -12  10   2    11919.32    11679.91    427.12 o 
 -10  10   2      107.13      183.33    112.36 o 
  -8  10   2    10516.87     9660.58    366.33 o 
  -6  10   2      443.66      368.89    124.70 o 
  -4  10   2     9838.07     9394.50    353.59 o 
  -2  10   2     4887.15     4776.37    231.16 o 
   0  10   2     4838.16     4494.83    223.81 o 
   2  10   2     8493.49     8238.45    324.97 o 
   4  10   2     2158.84     2075.78    156.52 o 
   6  10   2     7185.79     6839.69    291.00 o 
   8  10   2      281.15      406.32    135.09 o 
  10  10   2     8799.36     8098.15    386.24 o 
  12  10   2       52.09       84.02    132.50 o 
  14  10   2     8203.28     7840.75    386.07 o 
  16  10   2      102.07       48.75    140.97 o 
  18  10   2     6305.35     6418.39    358.16 o 
  20  10   2      647.98      928.68    185.66 o 
  22  10   2     3881.37     3789.54    366.85 o 
 -17  11   2     1490.36     1088.94    365.33 o 
 -15  11   2     5582.99     5320.37    751.80 o 
 -13  11   2     5347.63     5156.68    305.73 o 
 -11  11   2     4964.38     5283.55    399.86 o 
  -9  11   2    11516.73    11507.16    433.53 o 
  -7  11   2     3350.69     3264.70    206.13 o 
  -5  11   2    10801.89    11684.84    807.01 o 
  -3  11   2     1060.33      892.10    142.98 o 
  -1  11   2    13496.91    13433.75    477.53 o 
   1  11   2       14.22        8.37    114.05 o 
   3  11   2    13575.43    14121.48    497.98 o 
   5  11   2      460.25      406.61    130.23 o 
   7  11   2     8406.20     7744.97    384.59 o 
   9  11   2     1990.40     2143.65    211.46 o 
  11  11   2     6123.96     6516.77    357.38 o 
  13  11   2     4656.80     4757.95    303.69 o 
  15  11   2     3164.08     3504.86    270.59 o 
  -4  12   2        2.69     -102.07    136.21 o 
  -2  12   2       24.39     -120.58    154.51 o 
   0  12   2       17.82     -122.51    122.51 o 
   2  12   2       89.63       88.87    127.88 o 
   4  12   2      195.28      351.23    283.10 o 
 -39   1   3    10067.28    11039.61    684.34 o 
 -37   1   3      740.19     1000.39    231.76 o 
 -35   1   3    25063.75    25469.04   1302.01 o 
 -33   1   3       10.86        7.04    127.45 o 
 -31   1   3    16353.46    15747.95    851.79 o 
 -29   1   3     1071.02      962.54    144.84 o 
 -27   1   3    65306.77    61354.57   2220.06 o 
 -25   1   3     4271.26     3812.57    200.30 o 
 -23   1   3    57526.20    54615.51   1667.74 o 
 -21   1   3    27245.00    23827.75    722.23 o 
 -19   1   3    74932.62    76967.76   1860.16 o 
 -17   1   3    43831.87    42001.48   1106.90 o 
 -15   1   3    43968.72    47827.51   1367.86 o 
 -13   1   3    82838.64    85457.40   2786.74 o 
 -11   1   3    34522.87    37112.04   1227.24 o 
  -9   1   3   158391.80   174059.34   5636.07 o 
  -7   1   3       72.09       40.82    110.27 o 
  -5   1   3   286858.09   314471.53  10252.44 o 
  -3   1   3      363.79      303.38     64.59 o 
  -1   1   3   195116.23   219765.63   7199.14 o 
   1   1   3   106563.02   121659.84   3990.09 o 
   3   1   3   141221.61   143641.09   4048.17 o 
   5   1   3    26937.88    26340.48    761.20 o 
   7   1   3    48027.93    47695.07   1321.21 o 
   9   1   3     6856.71     6624.86    201.77 o 
  11   1   3    99313.78   105744.52   2814.14 o 
  13   1   3   104069.05   117502.08   3124.62 o 
  15   1   3    13183.94    12825.89    457.25 o 
  17   1   3   123007.24   128129.59   3415.90 o 
  19   1   3      612.91      641.16     69.48 o 
  21   1   3   102994.91    95839.71   2563.21 o 
  23   1   3      617.04      637.93    136.49 o 
  25   1   3    56437.96    52541.91   1642.73 o 
  27   1   3     2995.28     2978.32    216.52 o 
  29   1   3    27060.16    26858.18    887.15 o 
  31   1   3     8790.01     8137.93    401.70 o 
  33   1   3    12203.87    13703.19    784.53 o 
  35   1   3     6287.20     6511.04    602.03 o 
  37   1   3     5496.77     6160.41    492.78 o 
  39   1   3     6648.35     7079.96    604.38 o 
 -40   2   3      337.52      618.09    218.35 o 
 -38   2   3     4504.46     5026.87    673.10 o 
 -36   2   3     1474.69     1368.79    236.11 o 
 -34   2   3     3968.17     4169.55    355.50 o 
 -32   2   3     4514.92     3897.00    329.76 o 
 -30   2   3     5418.29     5527.56    305.33 o 
 -28   2   3    18967.36    19439.96    775.29 o 
 -26   2   3     5724.76     5370.25    291.78 o 
 -24   2   3    42249.45    42449.54   1310.84 o 
 -22   2   3     2284.94     2148.29    143.57 o 
 -20   2   3    42190.16    40882.03   1246.42 o 
 -18   2   3     3540.77     3687.14    137.87 o 
 -16   2   3   137510.95   148669.66   3829.26 o 
 -14   2   3     9772.86     9538.30    362.84 o 
 -12   2   3    38777.04    41794.52   1200.45 o 
 -10   2   3    11178.36    11779.09    415.50 o 
  -8   2   3    84428.02    93869.83   3812.18 o 
  -6   2   3    68167.97    69361.77   4096.17 o 
  -4   2   3    78927.52    80303.54   2645.50 o 
  -2   2   3    78158.05    81985.01   2692.09 o 
   0   2   3    13958.88    15096.76    443.02 o 
   2   2   3    35874.57    36728.54   1050.66 o 
   4   2   3    27182.72    28832.27    828.83 o 
   6   2   3    52207.95    53803.50   1396.38 o 
   8   2   3      862.35      840.13     48.14 o 
  10   2   3   104636.23   110131.26   2918.22 o 
  12   2   3     3645.52     3790.98    138.42 o 
  14   2   3   106798.09   110137.84   3714.37 o 
  16   2   3      225.21      361.51     57.68 o 
  18   2   3    78971.23    79749.52   2142.89 o 
  20   2   3     8477.38     7811.57    434.30 o 
  22   2   3    33186.51    31336.23   1148.95 o 
  24   2   3    22154.64    19795.03    844.29 o 
  26   2   3     4359.54     3903.64    396.41 o 
  28   2   3    11938.25    11211.61    574.78 o 
  30   2   3      396.13      369.65    127.52 o 
  32   2   3    11557.03    11640.14    565.14 o 
  34   2   3      104.00       46.81    167.42 o 
  36   2   3     6363.78     6084.51    461.48 o 
  38   2   3      117.77      -83.37    188.44 o 
 -39   3   3      697.52      810.05    239.64 o 
 -37   3   3      367.93      465.18    195.50 o 
 -35   3   3     1486.49     1478.34    243.70 o 
 -33   3   3       76.84      260.75    159.70 o 
 -31   3   3     3206.35     2997.23    337.93 o 
 -29   3   3     1964.51     1828.32    188.43 o 
 -27   3   3     8565.54     8062.19    389.51 o 
 -25   3   3     1625.60     1382.32    187.79 o 
 -23   3   3     3372.19     3363.56    153.44 o 
 -21   3   3     1660.18     1506.22     98.63 o 
 -19   3   3     6340.35     5857.08    217.56 o 
 -17   3   3     3859.49     3686.08    140.28 o 
 -15   3   3     5647.39     5853.92    190.28 o 
 -13   3   3    34946.73    35383.77   1065.29 o 
 -11   3   3    22052.86    23291.60   1281.98 o 
  -9   3   3    36841.19    38445.73   1292.36 o 
  -7   3   3     2749.45     2836.35    132.95 o 
  -5   3   3    34823.77    35233.88   1017.44 o 
  -3   3   3       99.80       39.79     33.23 o 
  -1   3   3    13881.87    14560.83    436.10 o 
   1   3   3      151.07       92.24     33.01 o 
   3   3   3    19246.11    19711.42    579.31 o 
   5   3   3     1299.48     1298.25     66.62 o 
   7   3   3    38201.16    41560.48   1087.28 o 
   9   3   3    69866.03    77638.87   2014.44 o 
  11   3   3    10200.17     9888.62    262.70 o 
  13   3   3     7222.97     7656.14    241.94 o 
  15   3   3    16135.72    15933.50    464.22 o 
  17   3   3    11448.22    10411.95    325.75 o 
  19   3   3     1831.54     1603.42    104.37 o 
  21   3   3      902.10      686.81     85.56 o 
  23   3   3      156.16       27.68     72.51 o 
  25   3   3     4460.93     3788.38    211.15 o 
  27   3   3      976.94      799.61    129.39 o 
  29   3   3     5473.02     5465.75    380.73 o 
  31   3   3      842.23      580.37    199.61 o 
  33   3   3     2299.22     2147.33    285.95 o 
  35   3   3     1141.67      964.34    238.11 o 
  37   3   3      888.85      852.42    244.05 o 
 -38   4   3     9913.54    10815.40    674.86 o 
 -36   4   3     5089.77     5119.07    603.79 o 
 -34   4   3    10682.60    11582.44    685.22 o 
 -32   4   3    10069.61    11525.45    537.00 o 
 -30   4   3    11757.04    12465.15    549.70 o 
 -28   4   3    19383.72    21022.16    835.24 o 
 -26   4   3     4076.70     3836.61    334.76 o 
 -24   4   3    26867.89    28040.24   1466.29 o 
 -22   4   3     2924.57     2622.45    134.86 o 
 -20   4   3    68368.68    71929.16   1932.60 o 
 -18   4   3      400.54      451.26     57.96 o 
 -16   4   3   125187.60   128150.93   3767.94 o 
 -14   4   3     3932.43     3301.13    241.27 o 
 -12   4   3   132158.63   135820.88   3978.07 o 
 -10   4   3    17401.99    17811.96    556.60 o 
  -8   4   3   144265.83   148559.11   4884.58 o 
  -6   4   3    60225.39    60029.50   1716.84 o 
  -4   4   3    64212.91    66633.47   1901.41 o 
  -2   4   3    99745.04   104000.08   2948.05 o 
   0   4   3    10434.99     9764.88    306.97 o 
   2   4   3    91180.05    91097.70   2584.02 o 
   4   4   3    26027.62    27221.86    796.94 o 
   6   4   3   174846.23   183948.55   4743.04 o 
   8   4   3    17015.27    18621.59    507.64 o 
  10   4   3   176895.55   192572.17   4970.76 o 
  12   4   3     1431.63     1359.79    139.27 o 
  14   4   3    57724.57    60619.09   1634.19 o 
  16   4   3    10614.85     9659.86    306.05 o 
  18   4   3    63958.84    64121.35   1743.52 o 
  20   4   3    30429.58    28141.07    798.52 o 
  22   4   3    29701.75    28522.01   1183.32 o 
  24   4   3    27563.56    26846.69    980.66 o 
  26   4   3    14382.00    14274.92    457.96 o 
  28   4   3    18812.14    18967.14   1590.52 o 
  30   4   3     4612.46     4551.55    299.12 o 
  32   4   3    20384.08    21608.53   1546.89 o 
  34   4   3       12.86       16.96    178.10 o 
  36   4   3    10156.49    11058.35    692.73 o 
 -37   5   3       96.61      123.34    278.40 o 
 -35   5   3     2358.50     2442.18    433.46 o 
 -33   5   3       17.62      -73.13    149.36 o 
 -31   5   3     4246.74     4490.96    289.43 o 
 -29   5   3      397.92      335.71    136.00 o 
 -27   5   3     7401.49     8204.17    413.44 o 
 -25   5   3      100.50      -86.10     86.10 o 
 -23   5   3    14763.77    15251.24    818.77 o 
 -21   5   3       80.65       48.77     82.35 o 
 -19   5   3     5942.13     5853.69    255.62 o 
 -17   5   3     5342.10     5211.96    319.77 o 
 -15   5   3     6283.34     5928.33    408.96 o 
 -13   5   3    12037.93    11623.88    388.89 o 
 -11   5   3      822.27      850.29     92.22 o 
  -9   5   3    36800.54    36951.39    983.30 o 
  -7   5   3      667.93      753.05     67.08 o 
  -5   5   3     8889.17     7882.08    234.50 o 
  -3   5   3      119.97      126.82     47.98 o 
  -1   5   3     8505.89     6926.87    236.93 o 
   1   5   3      671.12      610.21     60.79 o 
   3   5   3    11201.13    10586.05    337.37 o 
   5   5   3    13484.42    12650.41    395.75 o 
   7   5   3     6160.56     5229.26    172.45 o 
   9   5   3     6602.82     6580.99    208.77 o 
  11   5   3     3804.74     3497.74    135.90 o 
  13   5   3    15211.89    15792.01    447.68 o 
  15   5   3     4487.06     4374.17    197.16 o 
  17   5   3    12396.29    12702.28    439.00 o 
  19   5   3      348.22      384.38     78.19 o 
  21   5   3     5160.95     5054.70    211.84 o 
  23   5   3      137.26      -49.51     75.32 o 
  25   5   3     4898.42     4822.70    219.96 o 
  27   5   3     1726.02     1648.10    217.88 o 
  29   5   3     3308.89     3007.20    246.10 o 
  31   5   3      839.59      787.85    197.50 o 
  33   5   3     1877.24     1864.03    219.03 o 
  35   5   3      261.70      425.65    210.28 o 
 -34   6   3     4123.25     4330.70    362.24 o 
 -32   6   3     3282.06     3383.10    323.78 o 
 -30   6   3     4149.96     3932.22    337.65 o 
 -28   6   3     8170.20     9110.51    553.07 o 
 -26   6   3     1371.38     1161.03    164.84 o 
 -24   6   3    15333.23    15514.64    741.64 o 
 -22   6   3      504.26      363.79    124.90 o 
 -20   6   3     9244.99     9329.19    423.85 o 
 -18   6   3     1316.86     1159.29    166.93 o 
 -16   6   3    13284.74    12422.18    425.40 o 
 -14   6   3      883.59      916.17    134.82 o 
 -12   6   3    36714.21    35138.10   1209.64 o 
 -10   6   3    13296.80    13196.08    422.32 o 
  -8   6   3    34797.83    32369.25    956.51 o 
  -6   6   3    17815.39    16900.27    523.78 o 
  -4   6   3    25306.38    23681.87    710.75 o 
  -2   6   3    33054.52    32717.94   1105.79 o 
   0   6   3    19735.90    18455.54    563.81 o 
   2   6   3    31491.11    30034.47    888.68 o 
   4   6   3     9599.76     9900.84    328.02 o 
   6   6   3    36093.65    36270.75   1062.74 o 
   8   6   3       56.74       42.75     60.49 o 
  10   6   3    37093.86    36476.85    974.34 o 
  12   6   3     2556.88     2444.96    161.09 o 
  14   6   3    24374.68    24703.56    778.99 o 
  16   6   3     8038.80     8311.34    315.58 o 
  18   6   3    10102.31    10171.07    375.05 o 
  20   6   3      722.41      823.29    153.61 o 
  22   6   3    12575.37    11307.62    419.59 o 
  24   6   3    11861.99     9827.47    594.45 o 
  26   6   3     3357.03     3337.26    323.11 o 
  28   6   3    11615.94    11019.91    695.27 o 
  30   6   3      567.57      457.82    200.98 o 
  32   6   3     7696.23     7920.25    525.29 o 
  34   6   3        9.77        2.55    185.95 o 
 -33   7   3       46.31      172.68    304.24 o 
 -31   7   3    11211.14    12950.97    974.99 o 
 -29   7   3      100.14      300.53    179.95 o 
 -27   7   3    18854.31    18943.19   1725.03 o 
 -25   7   3     4917.61     5150.12    404.68 o 
 -23   7   3    17339.37    16262.38    800.26 o 
 -21   7   3    13422.58    12889.97    755.91 o 
 -19   7   3    17057.96    16142.42   1430.19 o 
 -17   7   3    13512.07    13116.34    650.62 o 
 -15   7   3    38550.97    37432.51   1295.84 o 
 -13   7   3    53037.46    53563.78   2458.72 o 
 -11   7   3     6555.24     6509.09    252.10 o 
  -9   7   3    44740.40    45956.56   1342.60 o 
  -7   7   3     5252.80     4849.06    224.49 o 
  -5   7   3    74536.61    74662.41   2148.36 o 
  -3   7   3     2903.34     2688.47    138.02 o 
  -1   7   3    68952.68    68598.02   1977.20 o 
   1   7   3     5081.97     4707.22    248.05 o 
   3   7   3    53914.95    52249.21   1519.77 o 
   5   7   3    21305.95    20505.73    630.44 o 
   7   7   3    42993.21    42101.57   1235.59 o 
   9   7   3    31937.72    31742.95    948.29 o 
  11   7   3    15424.30    14506.41    555.76 o 
  13   7   3    24385.93    24554.36    887.66 o 
  15   7   3     7096.42     7192.92    335.57 o 
  17   7   3    19208.79    19794.28    744.46 o 
  19   7   3      168.52      188.35    122.71 o 
  21   7   3    17669.77    17430.59    680.66 o 
  23   7   3        8.54     -108.29    108.29 o 
  25   7   3    18908.28    17035.04    847.41 o 
  27   7   3     2071.18     2012.82    481.04 o 
  29   7   3     9864.62     9581.95    848.13 o 
  31   7   3     2412.02     1778.48    418.19 o 
 -30   8   3        0.38     -273.70    273.70 o 
 -28   8   3        0.44      388.82    326.56 o 
 -26   8   3       45.28     -176.08    176.08 o 
 -24   8   3        1.72     -123.20    169.69 o 
 -22   8   3       11.73      -30.19    188.54 o 
 -20   8   3      847.98      675.16    190.13 o 
 -18   8   3     1004.36      789.11    189.20 o 
 -16   8   3        0.03      244.51    160.98 o 
 -14   8   3     1099.49     1004.97    136.48 o 
 -12   8   3       13.19      -33.57     84.98 o 
 -10   8   3       13.15      -47.14     96.96 o 
  -8   8   3     1161.04     1290.20    119.20 o 
  -6   8   3        9.41      -66.41     73.09 o 
  -4   8   3      590.55      382.38     86.11 o 
  -2   8   3        5.47      -47.57     72.59 o 
   0   8   3       26.85      -67.34     67.34 o 
   2   8   3     1235.10     1208.93    111.25 o 
   4   8   3     1840.27     1687.07    120.57 o 
   6   8   3        9.72      -30.68     77.50 o 
   8   8   3       70.29       23.85     78.31 o 
  10   8   3       22.48       92.95    104.31 o 
  12   8   3       58.75      -19.42    103.33 o 
  14   8   3      866.70      672.19    136.29 o 
  16   8   3      145.91      165.10    127.74 o 
  18   8   3        8.15        0.60    126.46 o 
  20   8   3       31.50      -76.21    128.14 o 
  22   8   3      180.14      -42.17    132.19 o 
  24   8   3       38.62      -76.82    177.86 o 
  26   8   3       75.38        4.29    192.17 o 
  28   8   3      101.28     -157.64    193.40 o 
 -27   9   3     5510.57     5435.02    472.23 o 
 -25   9   3     1273.74     1445.44    267.85 o 
 -23   9   3     8645.81     8432.41    658.41 o 
 -21   9   3     6082.55     6444.29    751.80 o 
 -19   9   3     9291.54     8790.31    545.06 o 
 -17   9   3    11370.18    11979.98    824.05 o 
 -15   9   3     7054.48     6507.92    424.10 o 
 -13   9   3    22573.40    21074.46    784.71 o 
 -11   9   3     5366.92     5063.14    232.76 o 
  -9   9   3    38120.38    37596.92   1301.65 o 
  -7   9   3      623.09      733.61    109.70 o 
  -5   9   3    36468.11    36094.70   1245.38 o 
  -3   9   3     1019.01     1003.14    115.05 o 
  -1   9   3    34226.10    33249.43   1004.40 o 
   1   9   3     2093.07     1963.73    138.45 o 
   3   9   3    21350.80    21321.33    673.07 o 
   5   9   3     4778.39     4765.47    238.15 o 
   7   9   3    14627.28    14741.24    531.88 o 
   9   9   3     9085.54     8908.96    397.94 o 
  11   9   3     6214.04     6423.37    325.88 o 
  13   9   3    22170.21    22809.16    853.28 o 
  15   9   3     1745.64     1981.48    197.68 o 
  17   9   3    18416.07    18708.52    733.17 o 
  19   9   3      589.46      567.72    189.19 o 
  21   9   3    12421.60    12222.58    762.78 o 
  23   9   3       56.42      150.50    194.35 o 
  25   9   3     6431.02     6477.27    470.37 o 
 -22  10   3      290.61       29.19    199.20 o 
 -20  10   3     5812.76     5704.09    427.78 o 
 -18  10   3      270.42      404.05    201.01 o 
 -16  10   3     9631.91     9679.24    566.34 o 
 -14  10   3      926.79     1035.86    254.32 o 
 -12  10   3     9324.48     8712.56    346.96 o 
 -10  10   3     3697.13     3134.37    193.97 o 
  -8  10   3     6103.49     6276.83    319.56 o 
  -6  10   3     6212.31     6441.59    322.56 o 
  -4  10   3     4783.17     5060.59    244.57 o 
  -2  10   3    13884.40    13286.24    627.00 o 
   0  10   3     2102.75     2045.94    157.23 o 
   2  10   3     8950.64     8491.14    332.20 o 
   4  10   3     3007.39     2633.92    173.11 o 
   6  10   3    14190.61    13738.18    483.05 o 
   8  10   3       81.21       20.13    123.14 o 
  10  10   3     8782.37     8833.18    410.14 o 
  12  10   3      156.40       87.91    136.39 o 
  14  10   3     7296.71     6845.52    361.30 o 
  16  10   3     1329.95     1497.33    202.94 o 
  18  10   3     4811.85     4617.36    488.67 o 
  20  10   3     2055.70     2225.57    236.11 o 
 -15  11   3      259.11      406.59    212.20 o 
 -13  11   3      876.02     1100.22    238.12 o 
 -11  11   3      200.64      -87.59    126.46 o 
  -9  11   3     1651.88     1534.58    192.27 o 
  -7  11   3      243.52      201.94    133.46 o 
  -5  11   3     3037.13     3248.72    277.39 o 
  -3  11   3       79.30       30.00    118.74 o 
  -1  11   3     1780.10     1580.29    163.00 o 
   1  11   3     1177.66      978.04    143.85 o 
   3  11   3      830.62      608.24    135.17 o 
   5  11   3     2478.82     2347.46    213.34 o 
   7  11   3     1454.11     1430.90    189.14 o 
   9  11   3     1666.64     1514.89    193.92 o 
  11  11   3      519.38      648.21    175.09 o 
  13  11   3      701.65      786.53    184.07 o 
  15  11   3      355.72      295.76    171.55 o 
   0  12   3     2704.84     2141.46    398.22 o 
 -40   0   4     5802.35     4958.37    595.57 o 
 -38   0   4    11600.81    11820.91   1020.81 o 
 -36   0   4    18775.05    19239.09   1468.36 o 
 -34   0   4     4959.96     4321.69    521.56 o 
 -32   0   4    17701.98    15543.51   1212.28 o 
 -30   0   4    13007.64    11906.67    987.91 o 
 -28   0   4    58440.93    56291.19   2446.83 o 
 -26   0   4       27.37       26.26    120.43 o 
 -24   0   4    64223.57    61505.60   2662.75 o 
 -22   0   4       39.64       30.95    105.49 o 
 -20   0   4    63912.33    59486.34   3403.08 o 
 -18   0   4     7077.44     6866.30    362.39 o 
 -16   0   4    96652.77    94707.09   5320.17 o 
 -14   0   4    49620.07    46014.99   2621.91 o 
 -12   0   4    63692.67    62547.59   3520.55 o 
 -10   0   4    97103.55    97114.03   5418.85 o 
  -8   0   4    64345.91    64772.45   3628.62 o 
  -6   0   4    20788.49    19481.07   1128.88 o 
  -4   0   4   186771.06   209916.66   8372.96 o 
  -2   0   4  1053048.75  1152623.00  45980.93 o 
   0   0   4       93.34      -58.15     58.15 o 
   2   0   4   396513.41   448056.41  20235.80 o 
   4   0   4    19776.73    21126.81   1318.00 o 
   6   0   4   179071.88   223202.97  12858.17 o 
   8   0   4    28894.05    33771.18   2045.14 o 
  10   0   4   125074.83   131710.09   5636.02 o 
  12   0   4    59318.98    63685.31   2180.14 o 
  14   0   4    76749.52    78880.22   2701.96 o 
  16   0   4    49319.64    49623.29   1711.74 o 
  18   0   4    50395.73    51229.71   1774.47 o 
  20   0   4    76767.95    79726.38   3470.37 o 
  22   0   4    31820.82    29708.79   1464.25 o 
  24   0   4    74042.10    68720.50   3745.50 o 
  26   0   4     3729.54     3287.06    262.73 o 
  28   0   4    52680.52    49432.20   2503.27 o 
  30   0   4       11.83      172.99    145.07 o 
  32   0   4    31148.93    31393.45   2212.53 o 
  34   0   4       67.85      -88.10    223.19 o 
  36   0   4    17448.66    19953.30   1537.67 o 
  38   0   4     3656.84     3719.07    546.23 o 
 -39   1   4     1884.14     1596.03    273.22 o 
 -37   1   4       35.51      191.07    175.26 o 
 -35   1   4     3459.94     3124.74    317.29 o 
 -33   1   4       15.08      -40.11    148.66 o 
 -31   1   4     6449.39     5080.21    451.08 o 
 -29   1   4     4975.89     4738.22    284.11 o 
 -27   1   4     1067.02     1068.22    126.99 o 
 -25   1   4     8126.99     7086.04    296.79 o 
 -23   1   4     6127.88     5723.34    247.32 o 
 -21   1   4    25528.92    25259.46    911.35 o 
 -19   1   4    10732.12    10855.25    497.56 o 
 -17   1   4    14615.94    14487.29    954.99 o 
 -15   1   4    16809.25    18350.32    636.46 o 
 -13   1   4    21013.65    20874.67    714.28 o 
 -11   1   4     8970.16     9721.58    355.13 o 
  -9   1   4    24837.43    25308.68    847.20 o 
  -7   1   4     3656.09     3943.59    137.17 o 
  -5   1   4     3035.71     3520.23    143.70 o 
  -3   1   4    12785.46    14363.53    495.90 o 
  -1   1   4   142304.56   165428.59   5418.84 o 
   1   1   4   101732.14   110821.43   3642.26 o 
   3   1   4    13185.29    11838.43    545.20 o 
   5   1   4     7421.76     6757.89    358.09 o 
   7   1   4      166.86      162.63     34.99 o 
   9   1   4    70923.51    70184.66   1824.66 o 
  11   1   4     3396.41     3356.03    151.53 o 
  13   1   4    15420.90    15135.51    435.62 o 
  15   1   4      301.37      395.61     53.03 o 
  17   1   4    11853.37    10527.50    326.44 o 
  19   1   4     2482.36     2684.54    149.38 o 
  21   1   4    23680.49    22043.02    733.66 o 
  23   1   4       49.79      -29.03     82.65 o 
  25   1   4     4057.10     3832.42    205.89 o 
  27   1   4     2847.66     2816.66    205.50 o 
  29   1   4     1115.12     1061.07    133.11 o 
  31   1   4     5272.00     5213.79    259.10 o 
  33   1   4     1636.67     1644.50    277.23 o 
  35   1   4     2045.24     2040.59    290.82 o 
  37   1   4      577.04      515.27    219.55 o 
  39   1   4      836.46      770.28    251.35 o 
 -38   2   4     3990.22     3775.65    360.48 o 
 -36   2   4     5472.42     5773.12    443.56 o 
 -34   2   4     2171.69     2325.71    277.43 o 
 -32   2   4    14105.14    13136.01    961.48 o 
 -30   2   4     1846.06     1823.40    182.74 o 
 -28   2   4    18400.28    17287.51    706.76 o 
 -26   2   4      469.13      331.04     97.83 o 
 -24   2   4    28198.03    26148.28   1068.35 o 
 -22   2   4      103.85       80.22     71.95 o 
 -20   2   4    52560.05    52043.09   1541.41 o 
 -18   2   4     8241.89     8312.05    324.76 o 
 -16   2   4    62154.87    64593.36   2128.65 o 
 -14   2   4     5902.60     5306.71    223.38 o 
 -12   2   4    50003.17    54518.72   1557.07 o 
 -10   2   4    66051.66    71669.34   4378.07 o 
  -8   2   4    25722.95    27507.01   1143.12 o 
  -6   2   4    30992.96    30156.92   1465.45 o 
  -4   2   4    49014.43    49603.98   2082.87 o 
  -2   2   4    80747.61    84925.91   3459.16 o 
   0   2   4     3172.35     3355.10    148.91 o 
   2   2   4    82074.81    87045.16   2465.38 o 
   4   2   4    17568.93    19448.68    570.59 o 
   6   2   4   109777.73   116231.79   3287.57 o 
   8   2   4     1553.43     1568.12     97.24 o 
  10   2   4   124141.30   127151.84   3710.50 o 
  12   2   4    16801.08    17003.91    684.47 o 
  14   2   4    50282.70    51937.51   1404.57 o 
  16   2   4    20757.19    21614.15    612.09 o 
  18   2   4    28514.22    27581.92    776.32 o 
  20   2   4    35622.79    33639.90    939.72 o 
  22   2   4     7296.09     6480.86    293.47 o 
  24   2   4    38621.73    35246.31   1130.95 o 
  26   2   4      538.63      469.69    116.64 o 
  28   2   4    10427.55     9998.46    443.89 o 
  30   2   4      973.60     1003.02    139.49 o 
  32   2   4    13621.43    14005.47    705.67 o 
  34   2   4      714.82      507.85    413.49 o 
  36   2   4     6751.52     7525.53    541.56 o 
  38   2   4     1553.42     1452.69    278.25 o 
 -39   3   4    10986.62    11694.68    720.15 o 
 -37   3   4       70.36      240.22    189.38 o 
 -35   3   4    20263.30    20411.32   1086.01 o 
 -33   3   4     2780.52     2398.71    366.50 o 
 -31   3   4    15231.31    16118.84    686.44 o 
 -29   3   4    12879.87    12942.02    559.72 o 
 -27   3   4    19286.87    19124.39    767.12 o 
 -25   3   4    18054.16    18900.38    754.77 o 
 -23   3   4    30782.71    31713.74    997.32 o 
 -21   3   4    48313.39    48983.46   1449.52 o 
 -19   3   4    26691.64    27965.17    852.69 o 
 -17   3   4    65069.11    70762.52   2076.00 o 
 -15   3   4    10355.15    11369.89    363.54 o 
 -13   3   4   170939.47   183721.53   6033.13 o 
 -11   3   4      999.73     1120.75    112.77 o 
  -9   3   4   223958.02   237154.80   9617.88 o 
  -7   3   4    12102.71    11202.37    957.96 o 
  -5   3   4   139153.56   146873.53   4826.46 o 
  -3   3   4    10099.90     9790.98    306.69 o 
  -1   3   4    88368.57    90650.63   2570.77 o 
   1   3   4    75311.02    79480.81   2257.00 o 
   3   3   4   127969.18   130531.82   3691.05 o 
   5   3   4   108518.79   113845.29   3222.11 o 
   7   3   4    36919.24    38694.45   1114.51 o 
   9   3   4   136110.00   145174.06   3742.88 o 
  11   3   4     7671.19     7053.08    227.12 o 
  13   3   4    67629.97    68499.01   2028.13 o 
  15   3   4     5073.73     5004.82    200.10 o 
  17   3   4    83013.04    82236.28   2849.24 o 
  19   3   4     1477.98     1580.05    103.06 o 
  21   3   4    57885.09    57118.50   1563.52 o 
  23   3   4     8867.45     7655.85    502.92 o 
  25   3   4    28447.45    27870.52   1078.52 o 
  27   3   4     5568.19     5262.72    265.34 o 
  29   3   4    19543.98    19530.10    722.46 o 
  31   3   4    11318.78    10874.22    510.01 o 
  33   3   4     3810.02     3869.45    274.84 o 
  35   3   4     8166.50     8469.61    570.22 o 
  37   3   4      688.11      977.32    251.27 o 
 -38   4   4       10.89      -15.91    176.39 o 
 -36   4   4      161.96      286.04    199.35 o 
 -34   4   4       64.82      229.80    179.12 o 
 -32   4   4      107.16       94.05    165.83 o 
 -30   4   4      119.65       16.21    118.52 o 
 -28   4   4        3.17     -105.44    105.44 o 
 -26   4   4      106.45       48.14    129.57 o 
 -24   4   4      883.33      780.52    139.21 o 
 -22   4   4      248.61      210.32     70.40 o 
 -20   4   4       60.82      102.30     71.55 o 
 -18   4   4     1789.64     1566.70    110.24 o 
 -16   4   4     2690.22     2481.30    127.47 o 
 -14   4   4      377.91      429.09     58.04 o 
 -12   4   4      387.64      284.16    179.14 o 
 -10   4   4      409.01      365.13     68.44 o 
  -8   4   4      223.32      304.55     74.69 o 
  -6   4   4       19.51       63.90     53.79 o 
  -4   4   4     6198.09     6739.30    226.41 o 
  -2   4   4      962.26      981.49    102.24 o 
   0   4   4      114.47       68.44     39.24 o 
   2   4   4      365.60      311.13     48.55 o 
   4   4   4       23.54       35.90     42.12 o 
   6   4   4        7.03      -10.75     41.82 o 
   8   4   4     3508.27     3543.60    144.20 o 
  10   4   4     2811.36     2872.42    112.90 o 
  12   4   4     4313.16     4553.25    156.97 o 
  14   4   4      423.00      542.48     73.89 o 
  16   4   4        3.93      -58.80     58.80 o 
  18   4   4     1616.33     1440.35    101.47 o 
  20   4   4     1973.83     1672.60    113.79 o 
  22   4   4      113.13       65.93     76.16 o 
  24   4   4      491.96      474.81     92.99 o 
  26   4   4      577.08      386.92    115.17 o 
  28   4   4      244.51      124.07    117.84 o 
  30   4   4       35.71      -17.23    126.28 o 
  32   4   4      105.50     -119.34    119.34 o 
  34   4   4       10.24     -112.70    143.05 o 
  36   4   4       26.37     -174.31    174.31 o 
 -35   5   4    12601.56    12946.27   1093.64 o 
 -33   5   4     1820.94     1727.50    244.43 o 
 -31   5   4    17652.41    17946.28   1471.89 o 
 -29   5   4     3457.58     3791.41    264.38 o 
 -27   5   4    25148.43    25554.08   1167.35 o 
 -25   5   4    10377.14    11284.00    595.86 o 
 -23   5   4     8859.45     8851.03    353.19 o 
 -21   5   4    36340.78    38454.78   1069.11 o 
 -19   5   4     3596.66     3570.65    231.65 o 
 -17   5   4    69998.61    71950.42   2502.15 o 
 -15   5   4     2740.93     2843.36    165.99 o 
 -13   5   4    97542.95    94841.02   2799.17 o 
 -11   5   4     1423.88     1246.64    106.73 o 
  -9   5   4    78725.52    77571.42   2578.83 o 
  -7   5   4     3781.04     4075.10    164.25 o 
  -5   5   4   144998.34   153782.92   5001.34 o 
  -3   5   4    26144.92    26738.03    792.06 o 
  -1   5   4    61859.79    61919.75   1776.64 o 
   1   5   4    49791.88    50483.99   1455.28 o 
   3   5   4    43021.86    41443.34   1202.88 o 
   5   5   4    77605.49    77609.94   2216.64 o 
   7   5   4    15438.22    14205.45    443.03 o 
   9   5   4    62626.55    63306.97   1820.87 o 
  11   5   4     9048.83     9263.50    418.44 o 
  13   5   4    70214.52    73964.28   2191.18 o 
  15   5   4      923.83     1259.55    116.48 o 
  17   5   4    71248.70    74333.15   2221.52 o 
  19   5   4       64.85      137.43     83.82 o 
  21   5   4    36822.21    34688.15   1085.58 o 
  23   5   4     3738.74     3247.86    204.73 o 
  25   5   4    22208.76    21936.51   1000.22 o 
  27   5   4     5959.58     6403.66    418.45 o 
  29   5   4    11414.01    11143.19    640.47 o 
  31   5   4     8146.97     8031.91    640.55 o 
  33   5   4     3089.48     2705.62    294.67 o 
  35   5   4     7242.89     8319.28    486.50 o 
 -34   6   4     2732.99     3034.94    316.27 o 
 -32   6   4     7983.80     8763.64    548.06 o 
 -30   6   4     1122.59     1699.74    255.89 o 
 -28   6   4    13954.13    16003.71    839.73 o 
 -26   6   4      933.73      823.89    214.66 o 
 -24   6   4    14663.75    15034.93    624.46 o 
 -22   6   4       19.02      -66.91    130.40 o 
 -20   6   4    17208.30    17129.08    683.10 o 
 -18   6   4      123.64      134.75     99.98 o 
 -16   6   4    25880.23    24765.49   1582.31 o 
 -14   6   4     6545.65     6337.58    364.07 o 
 -12   6   4    18810.58    18828.77    848.27 o 
 -10   6   4    36503.19    36297.64   1244.44 o 
  -8   6   4    11505.40    11145.11    367.47 o 
  -6   6   4    46102.35    47395.82   1375.18 o 
  -4   6   4    11253.33    10952.08    358.79 o 
  -2   6   4    56439.66    56366.18   1626.86 o 
   0   6   4      831.72      783.88     78.65 o 
   2   6   4    68190.21    68588.09   1971.98 o 
   4   6   4     3604.78     3407.58    154.67 o 
   6   6   4    42756.67    42092.36   1229.89 o 
   8   6   4      102.55      121.44     61.91 o 
  10   6   4    38548.30    39935.95   1174.17 o 
  12   6   4    16705.10    16055.98    526.02 o 
  14   6   4    12532.45    12756.58    435.15 o 
  16   6   4     6434.41     6073.36    255.54 o 
  18   6   4    17847.98    19156.90    634.50 o 
  20   6   4    15273.68    14953.06    519.96 o 
  22   6   4     3301.80     3354.23    199.71 o 
  24   6   4    17729.22    16018.59    562.56 o 
  26   6   4      173.14       -5.23    106.60 o 
  28   6   4    13482.07    12613.70   1944.70 o 
  30   6   4        1.61     -202.05    202.05 o 
  32   6   4     7875.93     9156.71    807.01 o 
 -31   7   4     2110.05     2494.74    384.12 o 
 -29   7   4      538.73      590.34    216.28 o 
 -27   7   4     1375.06     1111.33    234.85 o 
 -25   7   4     2905.66     2865.49    235.41 o 
 -23   7   4     1474.12     1151.76    175.95 o 
 -21   7   4     1815.16     1484.86    178.42 o 
 -19   7   4     3423.52     2855.62    296.02 o 
 -17   7   4     1391.14     1490.97    200.29 o 
 -15   7   4       13.09       17.25    102.53 o 
 -13   7   4     5382.90     4702.94    242.80 o 
 -11   7   4     1725.33     1732.25    139.07 o 
  -9   7   4     2582.66     2232.78    130.73 o 
  -7   7   4     5834.08     5295.40    216.86 o 
  -5   7   4     7766.52     7102.46    302.87 o 
  -3   7   4     1405.99     1284.10    102.52 o 
  -1   7   4    21230.76    19955.78    617.17 o 
   1   7   4     7943.29     7695.26    279.34 o 
   3   7   4     7773.26     7703.85    278.68 o 
   5   7   4     3068.95     3008.56    216.23 o 
   7   7   4     6408.03     6183.62    249.40 o 
   9   7   4     9801.60     9953.50    344.35 o 
  11   7   4     1608.42     1707.46    152.32 o 
  13   7   4     2793.86     2766.64    190.67 o 
  15   7   4      196.21       20.25    107.29 o 
  17   7   4      609.92      723.44    139.61 o 
  19   7   4       10.74       68.51    114.93 o 
  21   7   4     3503.72     3584.71    241.57 o 
  23   7   4     1487.98     1211.28    177.46 o 
  25   7   4     1420.97     1011.78    175.90 o 
  27   7   4      708.49      638.55    216.46 o 
  29   7   4      680.21      994.96    380.60 o 
  31   7   4      819.25      593.22    364.15 o 
 -30   8   4     1422.20     2033.39    424.06 o 
 -28   8   4     9661.33    12790.03   1004.36 o 
 -26   8   4      294.30      231.13    194.77 o 
 -24   8   4    23750.00    25235.02   1176.99 o 
 -22   8   4      991.71     1011.46    277.23 o 
 -20   8   4    20431.16    20052.28   1177.04 o 
 -18   8   4     1549.01     1396.70    213.36 o 
 -16   8   4    33081.46    32461.26   1427.00 o 
 -14   8   4    13669.48    12421.69    680.17 o 
 -12   8   4    27318.39    26777.76    955.33 o 
 -10   8   4    19157.81    18599.81    617.00 o 
  -8   8   4    22946.46    22345.19    694.20 o 
  -6   8   4    31206.74    30735.41   1064.82 o 
  -4   8   4    13588.45    13149.70    438.11 o 
  -2   8   4    58838.88    57497.45   1676.06 o 
   0   8   4     1302.13     1266.15    110.83 o 
   2   8   4    42975.49    43040.91   1271.02 o 
   4   8   4     1499.83     1398.00    115.01 o 
   6   8   4    42325.09    43635.75   1290.27 o 
   8   8   4     1986.31     1860.68    146.16 o 
  10   8   4    43621.96    43569.07   1511.34 o 
  12   8   4    13520.11    13501.69    687.99 o 
  14   8   4    22315.01    22635.30    842.79 o 
  16   8   4    16331.22    16444.75    649.73 o 
  18   8   4    10831.80    11312.30    496.44 o 
  20   8   4    18340.81    18438.05   1094.24 o 
  22   8   4     5337.68     5525.92    324.43 o 
  24   8   4    12656.58    11047.37    501.02 o 
  26   8   4      460.85       58.92    204.19 o 
  28   8   4     7726.14     7508.64    901.58 o 
 -25   9   4      506.12      533.52    220.99 o 
 -23   9   4      942.07      662.04    231.79 o 
 -21   9   4     2638.80     2457.86    298.37 o 
 -19   9   4      355.93      548.92    205.52 o 
 -17   9   4     3695.51     3712.32    454.61 o 
 -15   9   4      323.94      611.28    194.69 o 
 -13   9   4     3995.40     3778.17    271.98 o 
 -11   9   4        1.22        0.12    127.34 o 
  -9   9   4     8183.27     7716.27    302.18 o 
  -7   9   4     1711.83     1710.33    139.76 o 
  -5   9   4     8209.37     7812.26    419.47 o 
  -3   9   4     3274.10     2940.13    168.50 o 
  -1   9   4     7271.68     6932.97    280.07 o 
   1   9   4     3154.75     2931.55    170.36 o 
   3   9   4     1087.99     1061.11    119.55 o 
   5   9   4     2724.35     2837.34    167.10 o 
   7   9   4     2657.55     2293.49    155.24 o 
   9   9   4     3349.02     3478.74    230.27 o 
  11   9   4     3034.56     2995.43    221.55 o 
  13   9   4     4590.23     4348.49    267.89 o 
  15   9   4      495.36      444.08    153.53 o 
  17   9   4     3895.08     3482.34    256.26 o 
  19   9   4      108.49      -91.30    144.06 o 
  21   9   4     2738.75     2316.23    230.44 o 
  23   9   4      451.78      236.63    168.37 o 
  25   9   4     1031.59     1133.80    266.59 o 
 -22  10   4      357.46      219.61    211.81 o 
 -20  10   4     5280.14     4531.80    395.87 o 
 -18  10   4     1916.93     1763.32    326.56 o 
 -16  10   4     7438.49     7514.17    485.20 o 
 -14  10   4     2911.04     2993.83    301.95 o 
 -12  10   4     5667.26     5645.24    313.93 o 
 -10  10   4     2404.07     2398.32    198.45 o 
  -8  10   4     6557.41     6083.13    277.47 o 
  -6  10   4     7879.11     7691.24    319.55 o 
  -4  10   4     2022.30     1694.62    151.92 o 
  -2  10   4    14486.33    14165.58    488.62 o 
   0  10   4     2095.03     2071.94    156.88 o 
   2  10   4    18611.45    17892.50    590.58 o 
   4  10   4       46.34       89.53    106.86 o 
   6  10   4    13638.49    13878.34    672.11 o 
   8  10   4     1087.91      810.65    160.01 o 
  10  10   4     7656.76     7935.10    386.72 o 
  12  10   4     3046.41     2796.30    231.14 o 
  14  10   4     5165.43     5833.57    337.82 o 
  16  10   4     2750.09     2437.30    234.32 o 
  18  10   4     1508.48     1999.39    221.66 o 
  20  10   4     3490.45     4005.32    297.79 o 
 -15  11   4      497.13      782.27    229.15 o 
 -13  11   4     9019.86     9994.27    841.08 o 
 -11  11   4        1.34     -110.51    141.26 o 
  -9  11   4    11080.27    12083.31    459.50 o 
  -7  11   4      743.72      775.49    143.69 o 
  -5  11   4    12567.56    12719.29    464.36 o 
  -3  11   4     3622.06     3481.21    259.92 o 
  -1  11   4    13449.21    13501.32    482.70 o 
   1  11   4     7046.85     6706.43    301.87 o 
   3  11   4     9397.20     9034.96    362.55 o 
   5  11   4     8667.09     8418.13    409.60 o 
   7  11   4     4252.32     4030.22    270.48 o 
   9  11   4     9339.44    10344.32    477.89 o 
  11  11   4      723.09     1003.66    185.93 o 
  13  11   4     8917.20     9484.16    461.57 o 
 -39   1   5    12846.01    13330.95    799.85 o 
 -37   1   5     2469.44     2377.82    297.59 o 
 -35   1   5    12625.58    13489.53    793.52 o 
 -33   1   5     8174.77     8335.14    560.25 o 
 -31   1   5    23537.81    21337.19   1669.87 o 
 -29   1   5    21615.73    19046.21    772.38 o 
 -27   1   5    18550.52    17025.64    592.21 o 
 -25   1   5    58849.87    57600.05   1773.18 o 
 -23   1   5     7088.81     6806.93    322.86 o 
 -21   1   5    69284.59    68636.74   2760.08 o 
 -19   1   5      508.86      649.84    120.35 o 
 -17   1   5   104559.56   108458.98   3545.88 o 
 -15   1   5       85.43       99.04     58.61 o 
 -13   1   5   105573.24   105288.89   3434.60 o 
 -11   1   5    20997.02    20757.12    707.14 o 
  -9   1   5   139649.06   148370.66   5919.30 o 
  -7   1   5    27626.10    27040.67    782.06 o 
  -5   1   5   210053.16   231976.75   6534.22 o 
  -3   1   5   303923.69   341964.53  11180.34 o 
  -1   1   5     6734.42     6385.41    251.87 o 
   1   1   5    33328.63    33499.21   1578.90 o 
   3   1   5    25254.58    25894.50   1068.90 o 
   5   1   5   129059.41   128923.19   4236.04 o 
   7   1   5    12640.98    11672.09    430.13 o 
   9   1   5   169114.64   171919.81   5954.75 o 
  11   1   5       92.74      220.25     36.09 o 
  13   1   5   100682.22   105779.70   2817.92 o 
  15   1   5    23694.03    26082.91    726.28 o 
  17   1   5    89485.77    91509.02   2456.40 o 
  19   1   5    21116.46    20895.12    695.56 o 
  21   1   5    51744.75    51224.79   2015.45 o 
  23   1   5    28087.13    27158.44    897.07 o 
  25   1   5    13173.80    12137.61    456.91 o 
  27   1   5    20635.46    18659.97    742.64 o 
  29   1   5    11959.34    10552.30    483.41 o 
  31   1   5    27140.40    25322.50    854.96 o 
  33   1   5     1731.19     1948.14    206.44 o 
  35   1   5    15802.36    17024.51   1035.49 o 
  37   1   5       23.15     -185.12    185.12 o 
 -38   2   5     2280.95     2287.43    300.85 o 
 -36   2   5     6853.45     7859.21    543.69 o 
 -34   2   5      397.47      377.24    175.61 o 
 -32   2   5    11937.67    12022.88    637.91 o 
 -30   2   5      186.26      -10.14    106.34 o 
 -28   2   5    40721.75    38171.28   1423.74 o 
 -26   2   5     3364.97     3458.95    191.48 o 
 -24   2   5    36058.99    35720.55   1264.45 o 
 -22   2   5    12794.47    12831.25    509.09 o 
 -20   2   5    25230.52    26717.97   1126.50 o 
 -18   2   5    10401.56     9853.34    377.16 o 
 -16   2   5    91855.58   102413.66   3345.96 o 
 -14   2   5    59475.61    62350.71   2056.85 o 
 -12   2   5    38490.86    41539.81   1719.22 o 
 -10   2   5    52887.41    54659.51   1873.35 o 
  -8   2   5     3570.20     3821.67    163.23 o 
  -6   2   5   130146.34   136521.64   4489.57 o 
  -4   2   5     1125.47     1219.58    172.00 o 
  -2   2   5   102991.66   101567.78   6468.29 o 
   0   2   5      462.08      588.86     61.68 o 
   2   2   5    37236.34    36608.89   1232.96 o 
   4   2   5    30719.61    32307.30    938.64 o 
   6   2   5    41387.04    41793.98   1203.93 o 
   8   2   5    47599.06    51800.48   1484.69 o 
  10   2   5    46344.69    43697.28   1427.80 o 
  12   2   5    49044.01    49515.65   1477.90 o 
  14   2   5    13085.01    11841.89    449.10 o 
  16   2   5    79161.45    79658.59   2142.44 o 
  18   2   5     2003.97     2128.68    113.11 o 
  20   2   5    22927.95    22408.63    649.49 o 
  22   2   5     5275.50     5116.86    244.75 o 
  24   2   5    30232.12    29614.58    975.76 o 
  26   2   5     6511.97     6264.04    339.10 o 
  28   2   5    17988.63    15957.25    579.58 o 
  30   2   5     3796.13     3351.46    337.92 o 
  32   2   5     9676.07     8920.12    441.88 o 
  34   2   5     3988.26     3679.11    269.48 o 
  36   2   5     4578.05     4385.84    410.33 o 
  38   2   5     3347.85     4063.20    402.69 o 
 -37   3   5      193.60      381.50    195.18 o 
 -35   3   5      985.19      696.17    215.09 o 
 -33   3   5     2185.57     2271.93    214.66 o 
 -31   3   5     3269.76     3332.89    716.07 o 
 -29   3   5     3414.11     3033.52    228.33 o 
 -27   3   5      602.38      604.45    135.29 o 
 -25   3   5    10409.72     9812.13    376.49 o 
 -23   3   5     3836.08     3727.92    224.57 o 
 -21   3   5    13543.59    13462.22    448.58 o 
 -19   3   5      242.45      305.15     93.52 o 
 -17   3   5    11241.61    10479.06    403.52 o 
 -15   3   5     3371.87     3444.84    194.14 o 
 -13   3   5     3120.92     2701.20    237.42 o 
 -11   3   5     5974.90     5806.01    377.08 o 
  -9   3   5    19041.44    18250.32    641.97 o 
  -7   3   5      668.84      594.36     89.15 o 
  -5   3   5     1601.49     1523.94     97.26 o 
  -3   3   5    13995.46    14375.96    511.01 o 
  -1   3   5     5637.38     5757.49    231.77 o 
   1   3   5    42545.47    45172.82   1298.07 o 
   3   3   5    22287.94    22795.71    671.37 o 
   5   3   5    49725.33    51306.75   1471.55 o 
   7   3   5      139.76       70.85     39.89 o 
   9   3   5    12686.61    13002.65    402.49 o 
  11   3   5       13.04       -0.74     34.47 o 
  13   3   5    27385.66    26521.86    898.46 o 
  15   3   5      255.51      159.73     74.78 o 
  17   3   5     3238.58     3317.12    164.05 o 
  19   3   5     3464.05     3406.06    154.44 o 
  21   3   5     2214.68     1951.14    123.18 o 
  23   3   5     8833.13     8555.43    347.84 o 
  25   3   5     3064.36     3183.53    197.26 o 
  27   3   5     1016.50      777.79    133.42 o 
  29   3   5     1577.08     1206.09    156.16 o 
  31   3   5     2025.37     2080.30    185.61 o 
  33   3   5      585.40      268.64    149.86 o 
  35   3   5     1574.41     1414.82    202.13 o 
  37   3   5       39.44      -71.18    182.41 o 
 -36   4   5    17448.13    19203.66   1044.43 o 
 -34   4   5      588.28      247.55    144.77 o 
 -32   4   5    23785.92    23757.46    948.54 o 
 -30   4   5      791.69      838.05    156.76 o 
 -28   4   5    35120.74    37008.48   1393.66 o 
 -26   4   5     2494.64     2671.91    212.78 o 
 -24   4   5    42400.96    43692.07   1356.85 o 
 -22   4   5    27761.81    28088.49    867.08 o 
 -20   4   5    58245.47    62609.55   1841.96 o 
 -18   4   5    35024.77    35970.10   1090.95 o 
 -16   4   5    51166.71    52359.76   2169.57 o 
 -14   4   5    84194.13    82146.43   3238.84 o 
 -12   4   5    50214.84    48910.43   2211.18 o 
 -10   4   5   145743.11   148327.02   8522.38 o 
  -8   4   5    27725.51    29718.07   1020.89 o 
  -6   4   5   104635.20   108147.80   3576.00 o 
  -4   4   5     1638.25     1597.43    105.86 o 
  -2   4   5   155170.41   163509.20   4623.78 o 
   0   4   5    15307.18    15228.13    466.01 o 
   2   4   5   135747.72   139299.06   3946.48 o 
   4   4   5    13955.44    12589.81    391.45 o 
   6   4   5   135371.72   143473.47   4064.03 o 
   8   4   5    82116.70    88076.28   2510.30 o 
  10   4   5    54981.73    56667.09   1629.69 o 
  12   4   5    90044.76    94561.64   2779.74 o 
  14   4   5    26621.70    26043.76    810.97 o 
  16   4   5    65043.15    66901.01   1995.79 o 
  18   4   5      854.60     1069.01    124.29 o 
  20   4   5    64744.86    65004.21   1958.74 o 
  22   4   5      140.94      225.00     94.25 o 
  24   4   5    44090.68    45969.63   1780.97 o 
  26   4   5      354.87      310.81    116.29 o 
  28   4   5    33402.97    32769.38   1615.32 o 
  30   4   5     3299.32     2915.15    366.40 o 
  32   4   5     9509.94     9527.86    480.89 o 
  34   4   5     4136.27     3728.97    365.91 o 
  36   4   5     4846.65     5306.46    448.91 o 
 -35   5   5     1868.19     1939.23    272.21 o 
 -33   5   5     1909.18     1653.59    430.52 o 
 -31   5   5     1238.07     1584.51    245.65 o 
 -29   5   5     4780.92     4427.58    358.91 o 
 -27   5   5     1673.68     1750.81    191.57 o 
 -25   5   5     2312.24     2576.23    211.71 o 
 -23   5   5     2649.24     2801.20    173.67 o 
 -21   5   5     7363.75     8031.90    346.56 o 
 -19   5   5     4406.93     4492.24    252.18 o 
 -17   5   5     3966.28     3837.50    226.36 o 
 -15   5   5      393.05      308.37     89.51 o 
 -13   5   5    12263.75    11174.48    437.66 o 
 -11   5   5      808.45      830.89     87.87 o 
  -9   5   5    28205.37    28581.59   1210.98 o 
  -7   5   5     6766.76     6812.87    282.90 o 
  -5   5   5     3563.99     3117.15    154.29 o 
  -3   5   5     8880.67     8950.35    298.21 o 
  -1   5   5     1977.60     1840.43    101.08 o 
   1   5   5    18141.07    17972.26    547.87 o 
   3   5   5    13439.99    13837.24    434.26 o 
   5   5   5    21710.58    20755.13    627.83 o 
   7   5   5     2413.44     2539.75    133.61 o 
   9   5   5    26091.74    25516.45    763.24 o 
  11   5   5       50.91       70.46     95.79 o 
  13   5   5     2659.75     2560.08    141.67 o 
  15   5   5       69.36      115.44     74.40 o 
  17   5   5     4369.66     4263.47    206.51 o 
  19   5   5     7651.61     7256.70    304.16 o 
  21   5   5     3204.68     2956.35    178.88 o 
  23   5   5     6791.32     6119.34    276.17 o 
  25   5   5     3571.41     3322.82    200.65 o 
  27   5   5     6196.02     6001.99    647.78 o 
  29   5   5     1707.30     1326.04    198.79 o 
  31   5   5     3215.71     2904.85    308.99 o 
  33   5   5      773.45      368.82    168.82 o 
 -34   6   5      606.85      857.20    234.41 o 
 -32   6   5     6679.92     7468.89    509.54 o 
 -30   6   5       71.59       83.67    176.50 o 
 -28   6   5    16701.62    17703.67   1485.98 o 
 -26   6   5     1514.41     1957.48    417.02 o 
 -24   6   5    21260.52    22735.51   1108.15 o 
 -22   6   5     2690.39     3071.81    219.96 o 
 -20   6   5    14373.90    14345.09    820.52 o 
 -18   6   5     7851.10     8503.26    472.46 o 
 -16   6   5     7360.72     6809.26    707.75 o 
 -14   6   5    33683.64    30870.00   1263.04 o 
 -12   6   5     1556.50     1340.33    113.09 o 
 -10   6   5    36005.78    36330.39   1247.57 o 
  -8   6   5     2279.82     2217.38    143.55 o 
  -6   6   5    49676.18    49750.70   1447.34 o 
  -4   6   5     1719.14     1825.93    111.83 o 
  -2   6   5    65074.16    66878.96   1927.11 o 
   0   6   5     3041.96     3040.39    146.62 o 
   2   6   5    74330.66    76791.31   2202.94 o 
   4   6   5    12204.59    11792.31    518.88 o 
   6   6   5    46128.40    47181.35   1374.16 o 
   8   6   5    10268.20    10085.15    458.47 o 
  10   6   5    19577.80    21053.82    763.68 o 
  12   6   5    34987.51    36846.23   1282.34 o 
  14   6   5     4203.05     4330.70    204.97 o 
  16   6   5    14452.97    13867.79    478.12 o 
  18   6   5     5391.92     5432.41    248.88 o 
  20   6   5    16456.37    16091.78    556.32 o 
  22   6   5      152.49      190.47    137.68 o 
  24   6   5    11827.79    10948.84    424.66 o 
  26   6   5      772.38      769.63    135.95 o 
  28   6   5     7416.86     7826.38    536.45 o 
  30   6   5     1275.63      950.19    382.95 o 
  32   6   5     4512.02     4601.26    565.03 o 
 -31   7   5     8268.31     9199.57    596.41 o 
 -29   7   5     6188.62     7819.21    540.93 o 
 -27   7   5     7350.41     8661.61    564.96 o 
 -25   7   5    18533.01    19703.18   2115.62 o 
 -23   7   5      723.18      687.76    162.25 o 
 -21   7   5    18587.82    20592.62    817.44 o 
 -19   7   5     2837.24     2688.51    258.34 o 
 -17   7   5    39540.85    38875.40   3738.45 o 
 -15   7   5     2342.15     2332.34    328.33 o 
 -13   7   5    23153.76    23578.38   1058.96 o 
 -11   7   5     1397.38     1184.82    122.43 o 
  -9   7   5    31400.67    31192.10   1556.46 o 
  -7   7   5    14562.00    13926.39    453.21 o 
  -5   7   5    44604.90    44702.52   1314.46 o 
  -3   7   5    38021.52    37721.02   1116.82 o 
  -1   7   5    29098.84    28145.26    846.62 o 
   1   7   5    49675.56    49706.01   1451.10 o 
   3   7   5    17031.14    17241.57    545.34 o 
   5   7   5    52919.66    53915.22   1571.02 o 
   7   7   5      204.86      336.22     86.81 o 
   9   7   5    51870.15    54386.08   1853.40 o 
  11   7   5     4807.19     5301.85    308.61 o 
  13   7   5    43727.43    45664.98   1581.54 o 
  15   7   5     2039.20     1861.47    176.42 o 
  17   7   5    35629.95    36819.92   1302.93 o 
  19   7   5     5625.83     5843.35    314.87 o 
  21   7   5    17619.34    17186.61    684.94 o 
  23   7   5    10458.37     9873.44    924.25 o 
  25   7   5     9958.83     9158.01    438.89 o 
  27   7   5    10073.51    10063.20    478.69 o 
  29   7   5     1409.82     1561.16    421.71 o 
 -28   8   5       76.92       55.21    297.20 o 
 -26   8   5        6.76      -36.42    286.62 o 
 -24   8   5      469.28      351.52    425.83 o 
 -22   8   5      618.87      394.82    186.44 o 
 -20   8   5       41.42     -119.93    197.35 o 
 -18   8   5      374.01      269.53    196.17 o 
 -16   8   5      213.45      202.90    154.66 o 
 -14   8   5      120.04      160.01    152.84 o 
 -12   8   5      337.38      399.67    107.68 o 
 -10   8   5        2.68      -44.40    101.65 o 
  -8   8   5     5020.46     5263.54    233.67 o 
  -6   8   5      925.39      838.37    104.42 o 
  -4   8   5     2946.59     2978.19    162.49 o 
  -2   8   5      351.02      313.48     89.56 o 
   0   8   5      716.19      676.18     98.55 o 
   2   8   5      452.80      505.34     91.80 o 
   4   8   5      418.00      237.74     88.33 o 
   6   8   5     1195.34     1227.18    118.83 o 
   8   8   5      425.80      313.53    109.25 o 
  10   8   5        3.31      -84.94    104.06 o 
  12   8   5       66.97       47.83    117.79 o 
  14   8   5       18.04     -120.87    132.10 o 
  16   8   5      129.24        1.72    128.07 o 
  18   8   5      180.29      181.89    142.81 o 
  20   8   5       48.21     -139.32    139.32 o 
  22   8   5       62.31      -50.22    141.02 o 
  24   8   5       42.76       13.69    150.02 o 
  26   8   5       32.64     -168.84    168.84 o 
  28   8   5        1.23     -134.28    203.35 o 
 -25   9   5     8477.21     9344.84    578.18 o 
 -23   9   5     1777.08     1104.90    256.08 o 
 -21   9   5    13859.33    13917.18    742.13 o 
 -19   9   5       58.39     -164.54    164.54 o 
 -17   9   5    21968.79    20538.83    987.07 o 
 -15   9   5      334.73      469.06    197.94 o 
 -13   9   5    26051.93    28266.58   1805.50 o 
 -11   9   5     2075.04     2177.89    186.50 o 
  -9   9   5    20594.38    20762.37    666.67 o 
  -7   9   5     8675.42     8906.21    340.12 o 
  -5   9   5    16263.58    15586.42    520.10 o 
  -3   9   5     9507.91     9047.70    340.19 o 
  -1   9   5     6077.34     5500.97    244.42 o 
   1   9   5    21210.70    19769.83    632.91 o 
   3   9   5     1803.64     1783.28    136.98 o 
   5   9   5    24526.50    23279.96    836.85 o 
   7   9   5     5623.23     5692.07    301.99 o 
   9   9   5    39153.78    40686.60   1430.25 o 
  11   9   5       11.25      167.88    148.43 o 
  13   9   5    22269.77    23127.89    874.30 o 
  15   9   5     1931.75     1911.78    207.21 o 
  17   9   5    18349.22    19292.78    766.56 o 
  19   9   5     3767.41     3653.87    276.30 o 
  21   9   5     6440.15     6805.06    384.98 o 
  23   9   5     4266.19     3837.84    291.26 o 
 -20  10   5     4005.17     3646.04    357.63 o 
 -18  10   5     2295.85     2326.24    302.19 o 
 -16  10   5     4574.04     4640.03    573.25 o 
 -14  10   5     6448.16     6453.75    647.25 o 
 -12  10   5     1256.86     1242.34    377.08 o 
 -10  10   5     6417.58     6390.38    342.69 o 
  -8  10   5      513.46      542.37    125.30 o 
  -6  10   5    15273.03    15340.69    527.27 o 
  -4  10   5       75.62      198.47    110.50 o 
  -2  10   5    13627.94    13267.77    465.22 o 
   0  10   5       24.32      -20.12    106.18 o 
   2  10   5    12816.07    12379.89    440.28 o 
   4  10   5     2212.77     2246.76    166.06 o 
   6  10   5     8934.89     8596.71    404.28 o 
   8  10   5     2841.27     2919.39    228.47 o 
  10  10   5     5188.38     5077.16    425.59 o 
  12  10   5     4480.88     4831.68    300.36 o 
  14  10   5     3055.27     3305.90    271.97 o 
  16  10   5     7367.47     8493.46    434.30 o 
  18  10   5      911.44      755.51    186.93 o 
  20  10   5     5001.85     4141.96    496.89 o 
 -13  11   5     1739.13     2342.23    488.67 o 
 -11  11   5      189.76     -103.40    216.75 o 
  -9  11   5     2064.19     1893.12    219.95 o 
  -7  11   5      526.36      500.16    140.24 o 
  -5  11   5     1538.99     1564.68    165.14 o 
  -3  11   5     1164.74     1090.30    151.34 o 
  -1  11   5      946.70      977.88    184.63 o 
   1  11   5     1573.79     1280.09    157.26 o 
   3  11   5      861.02      597.32    170.14 o 
   5  11   5     1121.69     1024.15    178.47 o 
   7  11   5      264.67      145.63    152.39 o 
   9  11   5     2201.48     1872.85    215.87 o 
  11  11   5       10.93      -95.32    154.26 o 
  13  11   5     1198.91     1105.70    253.39 o 
 -38   0   6      153.09       61.08    269.00 o 
 -36   0   6    13082.32    12373.02   1065.44 o 
 -34   0   6     2802.22     2465.68    444.03 o 
 -32   0   6    31152.37    26005.30   1907.70 o 
 -30   0   6     5440.78     5303.16    385.74 o 
 -28   0   6    69887.85    66307.72   2889.08 o 
 -26   0   6    28265.91    24164.57   1505.95 o 
 -24   0   6    48335.32    45851.70   2692.39 o 
 -22   0   6    79304.19    70563.67   4036.24 o 
 -20   0   6    30315.04    28757.60   1722.10 o 
 -18   0   6   111536.12   109942.83   6183.57 o 
 -16   0   6      671.62      622.59    159.76 o 
 -14   0   6   123864.06   125778.84   7030.52 o 
 -12   0   6     2460.80     2248.69    253.73 o 
 -10   0   6   272224.25   259239.05  24831.78 o 
  -8   0   6    23776.01    23784.95   2707.66 o 
  -6   0   6   315636.81   315157.22  17832.99 o 
  -4   0   6     6310.88     5489.02    275.14 o 
  -2   0   6   177763.45   201172.25   8035.95 o 
   0   0   6   145371.67   165634.63   6623.42 o 
   2   0   6   148055.02   162373.33   6495.18 o 
   4   0   6   207183.89   233995.97  11378.06 o 
   6   0   6    17225.63    17858.82   1155.90 o 
   8   0   6    41090.70    44829.72   2704.14 o 
  10   0   6     4451.99     3700.28    374.73 o 
  12   0   6   138994.98   148996.61   8678.62 o 
  14   0   6      145.83      581.47    220.84 o 
  16   0   6   128735.52   126477.66   5454.50 o 
  18   0   6      413.06      591.05    155.65 o 
  20   0   6    70976.80    74318.06   3259.29 o 
  22   0   6     6792.43     6835.56    418.15 o 
  24   0   6    34879.85    34160.84   2450.99 o 
  26   0   6     5969.36     5548.21    373.40 o 
  28   0   6    18364.35    17073.03   1310.96 o 
  30   0   6    13056.09    11233.10    620.25 o 
  32   0   6     4070.59     3522.50    309.88 o 
  34   0   6    19363.76    19856.67    996.30 o 
  36   0   6     3600.89     4011.57    566.20 o 
 -39   1   6     1242.09      934.80    245.43 o 
 -37   1   6      140.36      191.18    193.94 o 
 -35   1   6      219.45       74.95    176.71 o 
 -33   1   6     4066.79     4293.85    388.80 o 
 -31   1   6     1082.99     1146.04    166.95 o 
 -29   1   6    12494.29    11613.64    445.33 o 
 -27   1   6      209.97       29.61     96.23 o 
 -25   1   6    16312.60    15096.25    706.42 o 
 -23   1   6      497.49      330.37    260.19 o 
 -21   1   6    20555.95    20497.98    902.13 o 
 -19   1   6       27.78      -34.81    104.74 o 
 -17   1   6     7267.03     6419.11    349.86 o 
 -15   1   6      793.47      696.67     67.71 o 
 -13   1   6      650.63      530.36     59.55 o 
 -11   1   6    36311.23    36915.62   1231.70 o 
  -9   1   6     4721.46     4511.66    158.10 o 
  -7   1   6     2228.59     2090.25     95.97 o 
  -5   1   6    99716.52   108987.60   2771.74 o 
  -3   1   6   108333.55   121718.23   4005.88 o 
  -1   1   6    24288.16    26083.37    892.01 o 
   1   1   6   110779.20   118125.68   6868.78 o 
   3   1   6     4743.94     4434.11    222.69 o 
   5   1   6     5725.38     5713.75    431.94 o 
   7   1   6     6781.13     7177.45    293.09 o 
   9   1   6      764.95      596.63     75.64 o 
  11   1   6    36981.73    37649.92   1707.25 o 
  13   1   6      624.85      517.16     70.42 o 
  15   1   6     7325.57     7268.32    300.11 o 
  17   1   6    22918.05    23060.69    661.38 o 
  19   1   6     5791.75     5513.98    248.73 o 
  21   1   6     7203.95     7580.49    419.24 o 
  23   1   6     8030.61     7662.79    402.01 o 
  25   1   6      169.62      178.45    100.35 o 
  27   1   6     1488.18     1265.80    143.06 o 
  29   1   6      296.50      236.62    114.90 o 
  31   1   6     2476.37     2176.68    202.27 o 
  33   1   6     1313.88     1126.90    155.24 o 
  35   1   6     5701.72     4871.47    324.01 o 
  37   1   6      308.71      209.75    213.99 o 
 -38   2   6       15.83     -155.23    166.90 o 
 -36   2   6    15602.17    15405.54    961.48 o 
 -34   2   6      417.06      493.25    206.16 o 
 -32   2   6    13120.16    12516.65    563.89 o 
 -30   2   6     1278.07      943.97    151.77 o 
 -28   2   6    10447.01    10675.35    413.89 o 
 -26   2   6     6325.16     6059.43    312.86 o 
 -24   2   6    23117.64    23600.88    873.57 o 
 -22   2   6    33964.16    31569.73   1329.99 o 
 -20   2   6    17404.54    17568.04    786.74 o 
 -18   2   6    56847.01    57555.56   1904.81 o 
 -16   2   6    13114.04    13454.52    495.19 o 
 -14   2   6    95577.39   102195.84   3337.93 o 
 -12   2   6       39.39      142.75     52.92 o 
 -10   2   6    75353.01    82040.47   2336.18 o 
  -8   2   6    44248.62    48337.85   1617.47 o 
  -6   2   6    98931.27   108134.81   3565.18 o 
  -4   2   6    51959.42    55426.89   1854.19 o 
  -2   2   6   143558.13   149110.78   5629.69 o 
   0   2   6    15671.76    16485.20   1364.27 o 
   2   2   6    56505.55    58514.21   2066.18 o 
   4   2   6    48940.34    53615.86   1799.59 o 
   6   2   6    17823.91    17797.02    631.87 o 
   8   2   6    61911.85    63829.58   2178.57 o 
  10   2   6    18811.25    17815.11    802.83 o 
  12   2   6    51607.75    52725.12   1516.66 o 
  14   2   6     2541.34     2101.62    163.28 o 
  16   2   6    30025.91    28684.92    888.19 o 
  18   2   6     1509.43     1565.57    133.78 o 
  20   2   6    35551.84    35343.90   1134.65 o 
  22   2   6    16279.85    16291.95    575.07 o 
  24   2   6     8169.53     8023.48    343.70 o 
  26   2   6     6298.43     5996.90    283.45 o 
  28   2   6    17623.69    16781.33    609.01 o 
  30   2   6     5240.23     4765.02    396.92 o 
  32   2   6     6224.06     5762.25    375.44 o 
  34   2   6     3476.49     3418.46    381.51 o 
  36   2   6      849.89      893.78    248.15 o 
 -37   3   6     7211.27     7449.59    544.21 o 
 -35   3   6     7096.72     6256.66    837.55 o 
 -33   3   6    15280.27    14811.41    650.71 o 
 -31   3   6     5297.61     4985.43    525.50 o 
 -29   3   6    20151.06    20225.63    824.19 o 
 -27   3   6      120.30      200.07    126.49 o 
 -25   3   6    49076.89    49483.33   1732.03 o 
 -23   3   6      851.49      925.52    129.92 o 
 -21   3   6    79012.01    85492.58   3427.00 o 
 -19   3   6     1263.67     1284.08    113.73 o 
 -17   3   6   139182.30   159428.38   6308.53 o 
 -15   3   6    31363.73    33531.36   1344.84 o 
 -13   3   6    97421.66   105969.48   4403.60 o 
 -11   3   6    40866.50    40945.34   1377.93 o 
  -9   3   6   101700.97   108442.02   3585.48 o 
  -7   3   6    33475.79    30820.49   1843.70 o 
  -5   3   6    55576.06    56298.07   2252.71 o 
  -3   3   6    92244.73    91642.74   3035.77 o 
  -1   3   6    10893.57    10124.30    380.04 o 
   1   3   6    83589.10    85993.31   2840.21 o 
   3   3   6     2281.22     2384.29    205.33 o 
   5   3   6   138104.48   146640.91   4152.26 o 
   7   3   6     4042.85     4293.67    209.74 o 
   9   3   6   131417.44   135934.33   3852.26 o 
  11   3   6    26437.05    26426.93    782.06 o 
  13   3   6    72134.47    69923.95   3895.78 o 
  15   3   6    25359.29    24009.57    753.09 o 
  17   3   6    34216.48    33968.31   1291.14 o 
  19   3   6    26675.19    26480.65    836.50 o 
  21   3   6     9805.10    10146.17    373.43 o 
  23   3   6    44989.28    45810.60   1662.94 o 
  25   3   6      112.77      203.55    108.05 o 
  27   3   6    25933.27    25092.16    849.81 o 
  29   3   6      982.18      854.04    146.71 o 
  31   3   6    18957.87    18298.35    669.26 o 
  33   3   6      294.77      -41.09    135.63 o 
  35   3   6     9158.68     9073.17    474.89 o 
 -36   4   6       50.88     -154.46    180.62 o 
 -34   4   6      208.88      315.59    147.65 o 
 -32   4   6      350.51      161.92    141.22 o 
 -30   4   6      179.81       61.67    131.11 o 
 -28   4   6      274.43      172.81    127.24 o 
 -26   4   6      569.02      378.28    128.17 o 
 -24   4   6      269.59      135.62    121.12 o 
 -22   4   6     1577.39     1484.85    150.18 o 
 -20   4   6        0.61      -61.03     86.07 o 
 -18   4   6      159.78       87.40     86.14 o 
 -16   4   6        0.21      -94.79     94.79 o 
 -14   4   6     3718.41     3458.14    236.38 o 
 -12   4   6      731.63      686.22     70.54 o 
 -10   4   6       86.79      121.34     52.30 o 
  -8   4   6       63.16       54.14     52.06 o 
  -6   4   6     5842.71     5599.05    294.99 o 
  -4   4   6      736.96      825.39    143.25 o 
  -2   4   6     5744.03     5748.66    243.02 o 
   0   4   6     9741.00    10494.33    345.10 o 
   2   4   6    10145.88     9723.01    315.95 o 
   4   4   6     3288.15     3875.34    166.15 o 
   6   4   6      383.80      425.23     59.75 o 
   8   4   6     2952.50     3039.21    160.99 o 
  10   4   6      665.32      735.45     70.61 o 
  12   4   6       30.68       74.52     74.84 o 
  14   4   6      204.92      167.28     87.74 o 
  16   4   6       34.28      107.79     71.79 o 
  18   4   6        2.97      -55.67     72.07 o 
  20   4   6     4106.32     3621.56    193.64 o 
  22   4   6     1021.83     1120.90    123.85 o 
  24   4   6       51.12       11.99    117.18 o 
  26   4   6      137.09      151.25    136.45 o 
  28   4   6      500.51      196.18    200.18 o 
  30   4   6      103.77      -72.11    138.63 o 
  32   4   6      170.67      217.04    178.18 o 
  34   4   6       26.88     -159.67    193.82 o 
 -35   5   6     4184.67     3996.30    588.52 o 
 -33   5   6     8364.37     9316.44    836.97 o 
 -31   5   6     4103.60     4039.27    464.59 o 
 -29   5   6    23010.30    25212.09   1223.18 o 
 -27   5   6     1997.63     1643.54    243.03 o 
 -25   5   6    28810.38    31262.33   1453.03 o 
 -23   5   6     1968.09     2209.20    260.17 o 
 -21   5   6    25435.88    27776.27    867.32 o 
 -19   5   6     5896.59     6127.91    256.34 o 
 -17   5   6    69718.99    73544.35   3025.85 o 
 -15   5   6    24130.05    22031.33   1417.85 o 
 -13   5   6    81065.38    76579.27   2877.59 o 
 -11   5   6    36359.59    35017.41   1207.97 o 
  -9   5   6    33881.08    32025.59   1108.11 o 
  -7   5   6    48367.02    49710.02   1677.81 o 
  -5   5   6     8545.96     8569.02    342.93 o 
  -3   5   6    84781.33    90812.95   2591.69 o 
  -1   5   6    10645.08    10232.93    337.89 o 
   1   5   6    80434.29    81525.02   2333.09 o 
   3   5   6       86.97       67.98     57.18 o 
   5   5   6   100575.64   104889.34   2989.02 o 
   7   5   6     1075.93     1082.48    135.30 o 
   9   5   6    90307.02    95557.29   2731.41 o 
  11   5   6     6885.48     7027.32    653.51 o 
  13   5   6    30463.91    32240.43   1128.53 o 
  15   5   6    16902.27    15941.43    607.24 o 
  17   5   6    10990.05    11475.35    412.70 o 
  19   5   6    30176.91    29191.29    927.52 o 
  21   5   6    17945.96    17567.54    694.50 o 
  23   5   6    30699.49    31068.74    987.51 o 
  25   5   6     2138.08     2019.66    212.73 o 
  27   5   6    20575.11    21474.45    860.83 o 
  29   5   6       49.51       47.91    140.64 o 
  31   5   6    13636.63    13233.20   2275.38 o 
  33   5   6      531.07      272.20    191.93 o 
 -34   6   6       76.05       37.79    198.91 o 
 -32   6   6     6178.97     6507.10    859.87 o 
 -30   6   6     2919.72     3213.20    338.95 o 
 -28   6   6     7138.50     8806.39    696.00 o 
 -26   6   6     5445.11     5668.79    426.32 o 
 -24   6   6    14592.08    16589.24    891.00 o 
 -22   6   6     7743.71     8061.46    371.47 o 
 -20   6   6     7257.44     7346.73    433.27 o 
 -18   6   6    14985.64    15649.53    751.40 o 
 -16   6   6     2189.91     1973.07    208.02 o 
 -12   6   6     3907.23     3620.92    199.68 o 
 -10   6   6    39145.23    39337.56   1354.08 o 
  -8   6   6     1428.53     1635.25    138.42 o 
  -6   6   6    26083.72    25385.62    892.94 o 
  -4   6   6     1524.47     1416.91    167.58 o 
  -2   6   6    42768.31    42179.23   1234.87 o 
   0   6   6    15303.08    14833.48    472.36 o 
   2   6   6    29733.16    29213.21    873.27 o 
   4   6   6    26672.40    26697.82    802.16 o 
   6   6   6    23852.71    24322.97    738.08 o 
   8   6   6    35293.36    35210.23   1044.99 o 
  10   6   6     7876.04     7819.64    468.54 o 
  12   6   6     7535.33     7282.93    333.82 o 
  14   6   6      433.21      479.13    118.20 o 
  16   6   6    26251.07    27180.43    985.43 o 
  18   6   6      363.27      474.42    133.10 o 
  20   6   6    23799.28    23891.49    786.73 o 
  22   6   6     1031.24     1122.50    184.30 o 
  24   6   6    11772.54    11062.79    470.89 o 
  26   6   6     2472.26     2435.65    224.77 o 
  28   6   6     7022.92     6435.48    582.40 o 
  30   6   6     5022.47     4980.87    983.80 o 
  32   6   6     3540.48     3469.67    619.06 o 
 -31   7   6      449.30      438.08    230.45 o 
 -29   7   6     1753.52     1753.84    290.99 o 
 -27   7   6       45.59      113.14    198.44 o 
 -25   7   6     1614.66     1833.29    485.73 o 
 -23   7   6      258.85      296.51    184.26 o 
 -21   7   6     6351.95     6492.59    417.97 o 
 -19   7   6      283.34      339.50    162.29 o 
 -17   7   6     6997.33     5755.69    747.69 o 
 -15   7   6      248.03       88.10    247.86 o 
 -13   7   6      366.42      435.09    145.64 o 
 -11   7   6    21471.39    21367.77    776.83 o 
  -9   7   6      878.46      886.90    223.99 o 
  -7   7   6    13087.16    12284.67    480.16 o 
  -5   7   6     1232.54     1174.42    108.25 o 
  -3   7   6    13579.67    13452.54    444.31 o 
  -1   7   6     1865.04     1912.46    125.47 o 
   1   7   6     9827.14     9045.09    322.92 o 
   3   7   6      800.91      643.97     90.95 o 
   5   7   6     4500.83     4276.88    196.29 o 
   7   7   6     1245.88     1153.61    106.29 o 
   9   7   6     3658.05     3469.15    214.79 o 
  11   7   6    11968.35    12099.13    499.17 o 
  13   7   6     6930.90     7014.45    339.29 o 
  15   7   6     1324.46     1547.79    170.18 o 
  17   7   6     7583.18     7007.58    471.93 o 
  19   7   6     3989.63     4199.66    269.96 o 
  21   7   6      987.65      882.07    170.02 o 
  23   7   6     3505.32     3280.96    287.41 o 
  25   7   6      189.18      192.66    275.77 o 
  27   7   6     2251.55     1698.78    278.54 o 
  29   7   6       35.28     -270.18    341.84 o 
 -28   8   6    10174.45    12745.39   1020.81 o 
 -26   8   6     4537.99     5279.06    602.62 o 
 -24   8   6     7911.75     7848.11    744.75 o 
 -22   8   6    10559.40    10828.29    614.38 o 
 -20   8   6     9648.89     9838.66    601.44 o 
 -18   8   6    20971.98    20312.83   1723.27 o 
 -16   8   6     6452.12     6601.76    648.43 o 
 -14   8   6    34110.82    35318.46   1689.21 o 
 -12   8   6       98.04      119.69    151.73 o 
 -10   8   6    42860.36    45020.28   1557.91 o 
  -8   8   6     4401.80     4671.59    340.32 o 
  -6   8   6    44454.30    46466.84   1375.82 o 
  -4   8   6     3549.82     3470.98    179.00 o 
  -2   8   6    35954.74    36606.43   1096.54 o 
   0   8   6    17263.96    16358.59    531.56 o 
   2   8   6    23691.29    23602.11    731.94 o 
   4   8   6    12917.83    12463.19    422.98 o 
   6   8   6    13668.68    14165.10    472.64 o 
   8   8   6    38626.13    40060.25   1398.27 o 
  10   8   6     4707.96     4897.81    276.14 o 
  12   8   6    39585.60    43295.47   1517.95 o 
  14   8   6     1922.51     2346.43    345.13 o 
  16   8   6    30942.85    34233.57   1238.44 o 
  18   8   6      108.86      396.78    153.54 o 
  20   8   6    20240.46    20381.04    802.21 o 
  22   8   6     1083.07     1060.86    192.36 o 
  24   8   6    12883.51    12429.13    561.67 o 
  26   8   6     2617.74     2196.65    300.41 o 
 -25   9   6     1674.84     2189.62    480.45 o 
 -23   9   6       33.45     -321.68    385.89 o 
 -21   9   6     4289.48     4380.42    568.55 o 
 -19   9   6       27.49       25.84    300.72 o 
 -17   9   6     3368.10     3907.44    448.73 o 
 -15   9   6      241.28      334.91    213.89 o 
 -13   9   6     2632.69     2814.24    300.38 o 
 -11   9   6      606.67      658.80    200.31 o 
  -9   9   6      357.25      327.23    137.21 o 
  -7   9   6     4634.78     4568.26    295.02 o 
  -5   9   6     3734.31     3899.66    202.73 o 
  -3   9   6     5623.31     5318.63    241.23 o 
  -1   9   6     3323.67     3160.99    178.91 o 
   1   9   6     1849.46     1778.21    139.14 o 
   3   9   6      362.52      215.37     98.71 o 
   5   9   6      140.65      170.27    121.19 o 
   7   9   6       12.62      -22.87    114.05 o 
   9   9   6     4310.18     4332.06    288.28 o 
  11   9   6     2283.61     2213.26    207.93 o 
  13   9   6     3169.71     3472.85    410.50 o 
  15   9   6      808.05      883.00    180.58 o 
  17   9   6     1953.04     2055.72    228.72 o 
  19   9   6      987.03     1308.40    209.01 o 
  21   9   6      755.45      981.55    199.34 o 
  23   9   6      953.75     1013.14    208.03 o 
 -20  10   6     1602.25     4238.28    994.96 o 
 -18  10   6     5706.30     5228.55    633.16 o 
 -16  10   6     1051.71     1428.38    556.80 o 
 -14  10   6     8864.14    10671.67    847.54 o 
 -12  10   6      702.60      940.34    250.21 o 
 -10  10   6     8610.54     8545.83    523.84 o 
  -8  10   6       11.55      -95.53    124.37 o 
  -6  10   6     7422.52     7089.47    304.58 o 
  -4  10   6      804.36      790.46    130.75 o 
  -2  10   6     3811.51     3784.21    206.93 o 
   0  10   6     5631.35     5477.84    257.71 o 
   2  10   6     5464.58     5796.89    316.55 o 
   4  10   6     6654.20     6562.43    338.89 o 
   6  10   6     2738.73     2629.88    217.88 o 
   8  10   6     7924.84     8192.54    528.34 o 
  10  10   6     1623.64     1777.80    203.36 o 
  12  10   6     7760.19     8822.20    442.94 o 
  14  10   6      122.73      197.87    201.41 o 
  16  10   6     6938.51     8616.71    447.62 o 
  18  10   6       23.84      106.19    170.26 o 
 -11  11   6     5232.15     6012.81    458.35 o 
  -9  11   6     5963.56     6996.46    477.66 o 
  -7  11   6     5262.14     5471.10    274.91 o 
  -5  11   6     3231.25     3569.19    217.03 o 
  -3  11   6     8076.06     8871.75    375.56 o 
  -1  11   6      163.30      103.58    123.49 o 
   1  11   6    15222.63    15096.44    528.86 o 
   3  11   6      107.97      205.17    146.48 o 
   5  11   6    14863.57    14113.70    595.91 o 
   7  11   6       12.42       32.17    150.83 o 
   9  11   6     8683.79     8428.05    504.97 o 
  11  11   6     1095.56     1164.81    261.96 o 
 -39   1   7     2673.35     2341.81    332.14 o 
 -37   1   7    12254.72    11341.52    733.45 o 
 -35   1   7      763.11      402.93    209.73 o 
 -33   1   7     9252.68     9366.38    799.48 o 
 -31   1   7     1635.07     1364.51    181.31 o 
 -29   1   7    38393.40    38829.09   1467.19 o 
 -27   1   7     1578.30     1842.06    220.52 o 
 -25   1   7    56655.96    54674.20   2250.59 o 
 -23   1   7    13412.18    12167.88    597.29 o 
 -21   1   7    54941.54    51274.53   2106.29 o 
 -19   1   7    15054.33    13702.86    642.81 o 
 -17   1   7    51680.97    49048.05   2003.68 o 
 -15   1   7   101697.97   100457.82   3276.86 o 
 -13   1   7    41658.98    41705.04   1392.46 o 
 -11   1   7   111957.28   115917.05   3278.07 o 
  -9   1   7    16185.98    16150.41    488.89 o 
  -7   1   7   209793.69   228035.98   6436.27 o 
  -5   1   7     2039.12     2047.46    103.01 o 
  -3   1   7   348233.91   387814.94  10923.51 o 
  -1   1   7     5775.24     6209.08    591.46 o 
   1   1   7   181330.92   184319.63  11677.56 o 
   3   1   7    12533.94    12840.29    889.11 o 
   5   1   7   129025.47   134017.59   4429.19 o 
   7   1   7    22582.48    22445.22   1252.77 o 
   9   1   7    79547.01    79468.56   6077.01 o 
  11   1   7    64237.20    67590.38   4621.12 o 
  13   1   7    36184.30    34875.62   1203.25 o 
  15   1   7    53670.39    54805.86   2835.70 o 
  17   1   7     5379.89     4691.25    333.91 o 
  19   1   7    56915.73    56326.66   2404.22 o 
  21   1   7     1294.87     1143.29    149.35 o 
  23   1   7    32995.35    32676.14   1068.32 o 
  25   1   7        1.00       80.32     93.98 o 
  27   1   7    27404.87    27848.96    936.50 o 
  29   1   7     3494.88     3365.87    214.56 o 
  31   1   7    10642.27     9994.86    412.99 o 
  33   1   7     4110.86     3613.03    279.25 o 
  35   1   7     7011.37     7492.96    352.14 o 
 -38   2   7       75.02     -145.48    161.60 o 
 -36   2   7     6341.50     6207.56    581.47 o 
 -34   2   7     2047.70     1889.09    205.98 o 
 -32   2   7     5512.75     5554.48    334.87 o 
 -30   2   7     6058.07     5957.52    340.79 o 
 -28   2   7     2997.65     2863.00    213.88 o 
 -26   2   7    29797.53    30622.34   1311.52 o 
 -24   2   7     6526.84     5970.72    362.90 o 
 -22   2   7    28774.34    29360.87   1254.39 o 
 -20   2   7    11703.25    11340.97    557.93 o 
 -18   2   7    76781.29    79602.98   3200.58 o 
 -16   2   7     3140.24     2787.34    205.21 o 
 -14   2   7    76206.54    80412.01   2645.88 o 
 -12   2   7     4899.81     4858.64    179.13 o 
 -10   2   7    44350.79    43891.98   1273.47 o 
  -8   2   7    25516.81    25883.54    766.49 o 
  -6   2   7    47331.05    46658.24   1565.26 o 
  -4   2   7    65792.58    70729.18   2357.75 o 
  -2   2   7   115863.52   124069.23   4380.30 o 
   0   2   7    30706.64    29553.37   1679.42 o 
   2   2   7    65187.23    64865.92   2982.09 o 
   4   2   7    50576.65    50613.57   1709.60 o 
   6   2   7     1270.93     1343.29    281.45 o 
   8   2   7    60960.10    57475.69   4696.49 o 
  10   2   7      274.67      426.45     80.18 o 
  12   2   7    33351.35    31335.77   1081.88 o 
  14   2   7      932.13      833.45    120.31 o 
  16   2   7    27041.55    25805.70    914.05 o 
  18   2   7     1793.80     1708.95    139.11 o 
  20   2   7    42670.97    43220.75   1569.98 o 
  22   2   7    11807.67    11930.98    520.18 o 
  24   2   7     9908.29    10272.14    473.80 o 
  26   2   7     3591.54     3485.85    251.62 o 
  28   2   7     1793.02     1774.16    170.96 o 
  30   2   7     9081.14     8524.09    414.22 o 
  32   2   7      170.07       18.48    121.77 o 
  34   2   7     7748.23     7395.67    455.53 o 
  36   2   7        7.60     -142.40    142.40 o 
 -37   3   7     2595.77     2602.10    339.30 o 
 -35   3   7      590.83      740.52    185.34 o 
 -33   3   7     3297.68     3370.11    419.17 o 
 -31   3   7      217.90      144.24    124.52 o 
 -29   3   7    10766.70     9970.73    477.62 o 
 -27   3   7      625.39      611.13    130.72 o 
 -25   3   7     1950.22     1844.27    170.09 o 
 -23   3   7      752.31      744.94    158.02 o 
 -21   3   7     6591.85     5904.94    355.70 o 
 -19   3   7    12421.76    12864.31    780.58 o 
 -17   3   7     4133.66     4031.04    212.56 o 
 -15   3   7     2299.57     1981.55    157.23 o 
 -13   3   7    16287.05    18599.96    665.52 o 
 -11   3   7    23916.83    25858.21    895.11 o 
  -9   3   7    11702.91    12240.40    457.38 o 
  -7   3   7    36732.37    39394.73   1341.18 o 
  -5   3   7     8289.46     8293.17    330.39 o 
  -3   3   7    13075.75    12858.05    665.64 o 
  -1   3   7    12766.10    12967.64    481.39 o 
   1   3   7     9511.28     9311.96    363.31 o 
   3   3   7    18917.89    20459.95    721.96 o 
   5   3   7    20652.88    20884.51    735.32 o 
   7   3   7     4595.86     4990.74    191.38 o 
   9   3   7    11539.04    10692.39    346.84 o 
  11   3   7    11888.58    12107.50    525.52 o 
  13   3   7     8361.87     7626.24    536.90 o 
  15   3   7    13688.97    13693.24    606.39 o 
  17   3   7     1048.44     1091.86    123.35 o 
  19   3   7    10350.92    10393.34    377.44 o 
  21   3   7     1138.70      929.09    145.63 o 
  23   3   7     2693.24     2660.78    211.07 o 
  25   3   7      602.86      382.07    137.38 o 
  27   3   7     4954.68     4816.29    301.08 o 
  29   3   7       43.40      284.08    143.48 o 
  31   3   7     2487.50     1986.73    290.37 o 
  33   3   7      468.66      704.53    239.84 o 
  35   3   7     1065.86      883.47    322.45 o 
 -36   4   7    10915.25    11147.84    540.16 o 
 -34   4   7     4201.75     3961.61    290.67 o 
 -32   4   7    16244.31    16416.64    782.37 o 
 -30   4   7    10892.04    10382.91    496.91 o 
 -28   4   7    13820.03    13284.25   1000.25 o 
 -26   4   7    19761.59    20777.43    796.31 o 
 -24   4   7     4700.38     4523.26    256.44 o 
 -22   4   7    37221.18    41057.59   1716.51 o 
 -20   4   7      149.38       68.05    127.19 o 
 -18   4   7    98131.91   107519.90   3520.81 o 
 -16   4   7        2.90      147.36     92.88 o 
 -14   4   7    99332.85   106714.32   4327.51 o 
 -12   4   7     1478.13     1505.84    104.20 o 
 -10   4   7   121381.66   127582.57   4261.28 o 
  -8   4   7    13569.34    12857.67    627.01 o 
  -6   4   7   114803.25   117810.48   3899.59 o 
  -4   4   7    46960.71    48253.73   1628.53 o 
  -2   4   7    10186.29     9404.15    506.59 o 
   0   4   7    53828.70    52135.84   1747.59 o 
   2   4   7    17193.89    15724.84    567.10 o 
   4   4   7   128525.27   134469.73   3817.98 o 
   6   4   7    19189.31    19340.28    590.07 o 
   8   4   7   157272.48   164632.55   4662.78 o 
  10   4   7      347.65      445.63     99.30 o 
  12   4   7    68174.19    69887.98   2343.69 o 
  14   4   7       77.83      226.05     96.59 o 
  16   4   7    63130.10    62611.01   3845.82 o 
  18   4   7     7189.52     6520.55    314.63 o 
  20   4   7    12430.99    12106.73    434.87 o 
  22   4   7    14788.97    14518.15    606.31 o 
  24   4   7    11072.05    11259.56    615.74 o 
  26   4   7    17283.13    17974.18    735.56 o 
  28   4   7     8607.96     8811.65    446.00 o 
  30   4   7    16203.11    16544.40    869.11 o 
  32   4   7     1299.65     1546.05    215.23 o 
  34   4   7     9682.94     9786.23    598.19 o 
 -35   5   7       36.06     -183.15    183.15 o 
 -33   5   7     3293.90     3219.84    333.85 o 
 -31   5   7        5.05      107.55    177.34 o 
 -29   5   7     2150.20     2532.49    565.03 o 
 -27   5   7        2.35      -70.48    238.46 o 
 -25   5   7     3012.80     3190.46    419.36 o 
 -23   5   7       28.06      -65.00    137.63 o 
 -21   5   7      743.74      861.07    131.91 o 
 -19   5   7     5785.64     6063.68    294.35 o 
 -17   5   7     3303.21     3119.57    244.68 o 
 -15   5   7    17751.83    17721.79    811.43 o 
 -13   5   7     4542.75     4367.81    291.14 o 
 -11   5   7    27353.22    26373.58    930.70 o 
  -9   5   7      715.95      560.73     85.05 o 
  -7   5   7    11403.16    11637.89    673.04 o 
  -5   5   7     6232.92     6565.97    326.86 o 
  -3   5   7     6975.26     7370.45    306.74 o 
  -1   5   7     1652.32     1993.56    131.92 o 
   1   5   7    25024.69    23243.46    703.32 o 
   3   5   7     2134.44     1694.41    141.58 o 
   5   5   7    31689.87    30899.19    917.74 o 
   7   5   7      561.99      580.00     78.84 o 
   9   5   7    17166.61    17343.27    679.43 o 
  11   5   7     2376.17     2072.62    151.90 o 
  13   5   7     4031.87     4176.16    233.24 o 
  15   5   7     2171.73     1981.82    163.44 o 
  17   5   7     2389.30     2390.74    201.79 o 
  19   5   7     2535.87     2277.90    185.57 o 
  21   5   7       12.56      -97.22    116.99 o 
  23   5   7     4394.33     4216.79    274.96 o 
  25   5   7       17.81       47.70    132.11 o 
  27   5   7     3233.89     2766.93    243.27 o 
  29   5   7       19.04     -129.78    129.78 o 
  31   5   7     2208.52     2420.06    419.70 o 
  33   5   7       55.17     -309.76    357.11 o 
 -32   6   7     4404.39     4870.15    420.59 o 
 -30   6   7     3555.30     3855.73    369.23 o 
 -28   6   7     5970.91     7184.25    501.58 o 
 -26   6   7    12668.98    15177.00   1092.46 o 
 -24   6   7     2886.89     2614.09    248.37 o 
 -22   6   7    11952.68    12224.23    819.93 o 
 -20   6   7     2008.94     2051.98    228.24 o 
 -18   6   7     9391.08     9222.56    556.22 o 
 -16   6   7      515.17      446.90    144.23 o 
 -14   6   7    15535.43    14997.97   1914.16 o 
 -12   6   7     8071.27     7130.34    418.28 o 
 -10   6   7    24198.28    23288.04    838.96 o 
  -8   6   7     3053.76     3128.29    185.49 o 
  -6   6   7    40849.06    41763.16   1432.51 o 
  -4   6   7    30277.94    32062.13   1112.39 o 
  -2   6   7     9948.32     9531.33    330.36 o 
   0   6   7    38027.39    38277.94   1130.99 o 
   2   6   7     4111.15     4057.63    181.62 o 
   4   6   7    23655.67    23574.52    719.26 o 
   6   6   7     2079.77     1862.95    119.61 o 
   8   6   7    25661.85    26515.60    947.03 o 
  10   6   7     1001.37      968.80    129.26 o 
  12   6   7    18090.98    19125.50   1009.58 o 
  14   6   7     7061.97     7465.37    370.23 o 
  16   6   7    18170.72    18434.75    708.94 o 
  18   6   7     3805.92     3725.82    246.33 o 
  20   6   7    18064.26    17058.11    916.92 o 
  22   6   7     4738.87     4165.63    331.46 o 
  24   6   7     5984.17     5788.17    423.14 o 
  26   6   7     4950.84     5350.48    355.29 o 
  28   6   7     1976.11     2076.42    231.19 o 
  30   6   7     5325.12     5750.13    639.31 o 
 -31   7   7       95.98      311.29    317.17 o 
 -29   7   7    14468.94    17182.84    936.54 o 
 -27   7   7      691.59     1120.85    263.21 o 
 -25   7   7    16228.32    21056.32   1085.30 o 
 -23   7   7     6323.79     7653.11    715.39 o 
 -21   7   7    15254.00    17138.53    858.41 o 
 -19   7   7     6882.90     7016.96    676.62 o 
 -17   7   7    26083.70    26679.60   3292.07 o 
 -15   7   7    11010.18    11137.79   1138.28 o 
 -13   7   7     7392.31     7297.26    433.78 o 
 -11   7   7    20661.89    22019.11   1001.41 o 
  -9   7   7     6819.83     6708.50    310.29 o 
  -7   7   7    57260.77    61303.64   2074.60 o 
  -5   7   7     2893.01     3119.78    189.47 o 
  -3   7   7    74980.57    80036.91   2310.67 o 
  -1   7   7       38.46      101.10     79.89 o 
   1   7   7    64976.26    66215.15   1920.71 o 
   3   7   7     2271.36     2031.40    161.52 o 
   5   7   7    37778.30    39078.05   1161.53 o 
   7   7   7     8374.82     8492.49    436.48 o 
   9   7   7    21674.19    22321.17    819.16 o 
  11   7   7    15594.88    15545.67    607.37 o 
  13   7   7    15933.72    16956.08    662.45 o 
  15   7   7    24092.87    26131.09    965.20 o 
  17   7   7     3887.31     4066.51    454.97 o 
  19   7   7    12559.84    13049.82    661.78 o 
  21   7   7     2179.14     2307.03    301.23 o 
  23   7   7    16682.74    16197.99    670.40 o 
  25   7   7       20.58     -201.79    201.79 o 
  27   7   7     9388.10     9859.13    614.31 o 
 -28   8   7       68.18      337.14    370.03 o 
 -26   8   7      130.46      150.36    324.21 o 
 -24   8   7       69.34      -71.66    285.45 o 
 -22   8   7      407.50      626.11    332.44 o 
 -20   8   7      692.74      149.97    220.38 o 
 -18   8   7      177.29      205.09    202.28 o 
 -16   8   7       14.00        0.61    195.00 o 
 -14   8   7       40.03      230.31    189.71 o 
 -12   8   7        1.64     -107.89    150.43 o 
 -10   8   7       30.32      252.25    151.73 o 
  -8   8   7     2430.65     2636.42    270.41 o 
  -6   8   7     2236.60     2335.14    176.56 o 
  -4   8   7     2384.06     2273.59    149.20 o 
  -2   8   7      185.78      122.45     85.08 o 
   0   8   7        7.93      -20.35     82.20 o 
   2   8   7       89.81      115.85     90.54 o 
   4   8   7      283.31      172.75     89.31 o 
   6   8   7     1113.49      851.01    138.74 o 
   8   8   7       32.45     -106.96    106.96 o 
  10   8   7        1.76     -111.87    111.87 o 
  12   8   7        5.50      -59.30    122.68 o 
  14   8   7        4.31     -144.64    144.64 o 
  16   8   7      216.95      255.60    146.36 o 
  18   8   7      173.08       74.19    153.92 o 
  20   8   7        0.95      -92.77    157.27 o 
  22   8   7      156.89        2.57    152.30 o 
  24   8   7        8.68     -208.64    208.64 o 
  26   8   7      116.85      705.99    315.99 o 
 -23   9   7     1605.73     1350.89    421.71 o 
 -21   9   7     8440.69     7124.50    731.83 o 
 -19   9   7     1649.37     2389.88    505.70 o 
 -17   9   7    11019.84     9937.88    872.80 o 
 -15   9   7     9180.96     9673.43    587.67 o 
 -13   9   7     9552.13    10325.71    751.80 o 
 -11   9   7    15153.32    16052.34    802.34 o 
  -9   9   7     7861.20     7593.20    461.72 o 
  -7   9   7    16524.68    18076.91    691.75 o 
  -5   9   7      189.79      147.33    103.11 o 
  -3   9   7    21077.99    21386.67    684.17 o 
  -1   9   7     3049.56     2935.68    303.20 o 
   1   9   7    10605.21    10415.09    380.79 o 
   3   9   7     1321.77     1300.64    129.97 o 
   5   9   7    16696.54    17101.28    666.00 o 
   7   9   7     8777.82     9094.96    415.63 o 
   9   9   7    12951.43    13801.05    571.43 o 
  11   9   7    10829.30    11593.65    506.84 o 
  13   9   7     6439.91     7555.74    391.63 o 
  15   9   7    12611.52    13684.50    590.45 o 
  17   9   7     2100.77     2794.03    252.01 o 
  19   9   7    12688.92    14825.88    644.93 o 
  21   9   7      568.58      582.79    193.95 o 
 -18  10   7     4423.60     5373.92   1382.61 o 
 -16  10   7       18.14       83.99    246.86 o 
 -14  10   7     4493.32     4958.81    423.96 o 
 -12  10   7      306.01      179.77    271.94 o 
 -10  10   7     4666.38     5410.07    400.30 o 
  -8  10   7     1833.36     1726.64    248.35 o 
  -6  10   7     5874.24     7025.23    361.11 o 
  -4  10   7     7038.08     6772.19    297.96 o 
  -2  10   7     5609.77     5777.12    266.99 o 
   0  10   7     5248.48     5485.68    336.90 o 
   2  10   7     5475.31     5221.74    298.13 o 
   4  10   7     4291.22     4119.77    262.40 o 
   6  10   7     1015.76     1016.89    171.71 o 
   8  10   7     5803.11     5976.98    513.09 o 
  10  10   7      155.44      262.87    144.88 o 
  12  10   7     6679.77     6352.58    355.33 o 
  14  10   7      207.13      335.71    170.71 o 
  16  10   7     6036.93     6892.79    567.25 o 
  -9  11   7      645.73      831.45    241.34 o 
  -7  11   7     1761.98     1420.21    249.51 o 
  -5  11   7        1.07     -118.33    118.33 o 
  -3  11   7     1208.92     1230.61    156.28 o 
  -1  11   7      277.41      170.53    125.42 o 
   1  11   7      792.53      729.16    169.25 o 
   3  11   7     1071.66      862.74    178.59 o 
   5  11   7      602.47      731.20    175.68 o 
   7  11   7      732.27      620.62    173.89 o 
 -38   0   8     4116.96     4047.98    596.74 o 
 -36   0   8     7569.99     6317.49    725.96 o 
 -34   0   8     1068.75      572.07    300.72 o 
 -32   0   8    17354.23    16781.53    870.38 o 
 -30   0   8    35478.63    33892.18   2082.73 o 
 -28   0   8     1448.20     1383.79    334.79 o 
 -26   0   8    50316.40    45662.58   2719.41 o 
 -24   0   8      513.85      928.01    264.31 o 
 -22   0   8    62966.51    60226.39   3484.13 o 
 -20   0   8     2916.96     3067.12    347.71 o 
 -18   0   8    64843.17    60208.77   3454.77 o 
 -16   0   8     5225.04     4876.14    414.67 o 
 -14   0   8    68256.57    64838.23   3686.18 o 
 -12   0   8    35234.06    35118.99   1454.35 o 
 -10   0   8    50064.70    47597.35   1947.04 o 
  -8   0   8   142149.42   137498.88  10082.37 o 
  -6   0   8   104541.62    96460.82  12278.46 o 
  -4   0   8   176917.48   170707.83  10186.33 o 
  -2   0   8    58947.19    59314.14   2719.99 o 
   0   0   8   217518.77   232311.61   9290.99 o 
   2   0   8     5372.09     5737.39    316.29 o 
   4   0   8   208498.61   237197.02   9768.14 o 
   6   0   8    34190.38    37633.59   1941.18 o 
   8   0   8   260505.89   289365.72  14591.43 o 
  10   0   8     8323.54     7628.96    815.24 o 
  12   0   8    75384.67    70056.45   5603.86 o 
  14   0   8    28929.90    28213.72   1816.07 o 
  16   0   8    31548.60    28983.14   1863.06 o 
  18   0   8    24997.64    27696.86   1798.45 o 
  20   0   8    29905.95    28071.59   1819.60 o 
  22   0   8    36802.14    37830.91   2363.48 o 
  24   0   8     7957.77     7757.66    660.18 o 
  26   0   8    24492.88    22566.98   1484.81 o 
  28   0   8     1133.11      992.61    281.93 o 
  30   0   8    16165.04    16169.62   1137.10 o 
  32   0   8      136.51      157.92    187.24 o 
  34   0   8    13081.28    12877.56   1913.57 o 
  36   0   8     1572.56     1644.59    614.36 o 
 -37   1   8     2163.92     1797.17    298.60 o 
 -35   1   8     1692.44     1585.56    286.56 o 
 -33   1   8      815.05      752.49    199.79 o 
 -31   1   8       51.83       28.78    116.76 o 
 -29   1   8     2867.53     2703.64    270.86 o 
 -27   1   8     6931.20     6412.14    570.90 o 
 -25   1   8     5375.23     5067.33    385.89 o 
 -23   1   8     8362.12     7890.84    446.79 o 
 -21   1   8     5894.56     5762.25    358.40 o 
 -19   1   8     7168.57     6591.57    380.42 o 
 -17   1   8     9803.70     9291.83    471.11 o 
 -15   1   8     5309.67     4471.27    287.07 o 
 -13   1   8     2582.90     2177.83    202.11 o 
 -11   1   8     5558.37     4993.18    182.14 o 
  -9   1   8     6372.71     6952.85    238.55 o 
  -7   1   8    13452.50    12347.23    390.26 o 
  -5   1   8     3718.09     3671.66    155.42 o 
  -3   1   8    52497.34    55424.50   1599.98 o 
  -1   1   8     9864.63     9861.33    327.10 o 
   1   1   8    10150.25     9164.39    523.98 o 
   3   1   8     6081.16     5791.03    400.04 o 
   5   1   8    22806.18    22130.40    793.89 o 
   7   1   8    26256.34    26528.94   1778.17 o 
   9   1   8      218.14      155.87     80.13 o 
  11   1   8    17073.27    16501.51    852.91 o 
  13   1   8      626.88      653.62    155.01 o 
  15   1   8    21042.56    18721.59   1001.42 o 
  17   1   8      782.52      604.46    180.25 o 
  19   1   8    10978.20     9976.15    559.76 o 
  21   1   8        3.46      -39.93    161.37 o 
  23   1   8     4018.31     3946.66    323.93 o 
  25   1   8       51.89       55.86    161.06 o 
  27   1   8     3710.49     3556.32    308.97 o 
  29   1   8     1098.63     1024.23    167.23 o 
  31   1   8      685.29      889.99    173.32 o 
  33   1   8      449.80      128.83    145.37 o 
  35   1   8      441.27      273.34    165.65 o 
 -36   2   8     3353.03     3177.35    368.35 o 
 -34   2   8     6688.73     6209.54    371.43 o 
 -32   2   8     5078.02     4981.46    330.22 o 
 -30   2   8    11443.79    11094.01    499.74 o 
 -28   2   8     6331.87     6857.17    986.15 o 
 -26   2   8    11976.37    11620.55    589.70 o 
 -24   2   8     1734.31     1702.31    206.10 o 
 -22   2   8    27772.87    27161.76   1176.89 o 
 -20   2   8      461.20      599.39    160.30 o 
 -18   2   8    41903.18    40623.96   1688.71 o 
 -16   2   8     5557.03     5247.38    324.56 o 
 -14   2   8    62576.23    63367.25   2105.64 o 
 -12   2   8    21365.57    20450.37    723.80 o 
 -10   2   8    32790.66    34339.01   1009.93 o 
  -8   2   8    15530.36    15572.05    480.23 o 
  -6   2   8    40507.71    44139.25   1491.56 o 
  -4   2   8    65981.14    70321.61   2351.62 o 
  -2   2   8     6428.95     6675.85    284.02 o 
   0   2   8    53258.79    53438.62   3506.20 o 
   2   2   8    10230.31    10329.32    559.78 o 
   4   2   8    61417.63    57843.13   1951.66 o 
   6   2   8     1093.18     1077.05    113.11 o 
   8   2   8    71726.21    63713.43   5583.31 o 
  10   2   8    10054.32    11483.81    723.49 o 
  12   2   8    59362.55    58793.61   2482.22 o 
  14   2   8     9025.96     9627.14    518.12 o 
  16   2   8    34672.01    34728.11   2327.65 o 
  18   2   8    14706.44    15653.89    770.41 o 
  20   2   8     9107.53     7974.80    482.82 o 
  22   2   8    18336.89    18094.81    884.43 o 
  24   2   8      843.76      589.40    200.29 o 
  26   2   8     8628.17     9220.58    547.10 o 
  28   2   8     1031.33     1066.98    179.05 o 
  30   2   8    10419.18    10177.20    601.02 o 
  32   2   8        5.95      -45.90    140.55 o 
  34   2   8     5869.00     5576.10    724.27 o 
 -37   3   8     9884.51     9886.57   1008.47 o 
 -35   3   8       61.45      -74.23    139.48 o 
 -33   3   8    17489.96    17562.41    753.52 o 
 -31   3   8      585.56      567.67    157.44 o 
 -29   3   8    21811.58    22562.30    865.54 o 
 -27   3   8     1986.46     1931.86    183.49 o 
 -25   3   8    19651.52    21459.87   1030.20 o 
 -23   3   8    11618.17    12632.90    622.44 o 
 -21   3   8    17810.45    18746.43    852.11 o 
 -19   3   8    43489.91    45240.43   1877.26 o 
 -17   3   8    12181.49    13894.80    663.64 o 
 -15   3   8    76883.19    83717.78   2761.43 o 
 -13   3   8    10755.63    10767.57    425.94 o 
 -11   3   8   123759.06   135799.67   4486.54 o 
  -9   3   8     1924.34     1902.85    124.19 o 
  -7   3   8   101472.78   106932.18   4364.12 o 
  -5   3   8     4352.31     4241.08    424.28 o 
  -3   3   8    51035.74    46436.32   2491.15 o 
  -1   3   8    18119.97    19247.42    693.55 o 
   1   3   8   122133.55   130315.70   4309.32 o 
   3   3   8    54146.34    59730.45   2005.67 o 
   5   3   8    81679.39    86889.74   2980.26 o 
   7   3   8    69707.27    72226.82   2414.00 o 
   9   3   8    28563.83    25689.92   1150.01 o 
  11   3   8    71906.64    65003.07   3981.03 o 
  13   3   8     6852.11     6519.54    430.27 o 
  15   3   8    75228.32    72467.53   2438.54 o 
  17   3   8      236.90      402.21    115.07 o 
  19   3   8    45764.38    46826.74   2019.54 o 
  21   3   8     1127.03      930.36    198.52 o 
  23   3   8    20581.08    20207.11    970.53 o 
  25   3   8     1822.68     2147.81    266.85 o 
  27   3   8    13780.57    14347.50    631.62 o 
  29   3   8     6145.16     6189.82    364.65 o 
  31   3   8     7032.53     6337.46    373.30 o 
  33   3   8     4896.04     4810.13    570.70 o 
 -34   4   8      201.80       -1.66    147.29 o 
 -32   4   8       22.90      -78.92    154.17 o 
 -30   4   8       32.09     -122.09    153.42 o 
 -28   4   8        5.35      -47.38    141.92 o 
 -26   4   8       87.25     -108.99    108.99 o 
 -24   4   8      126.52       89.85    139.15 o 
 -22   4   8     1686.33     1556.64    197.56 o 
 -20   4   8     2102.15     2286.03    223.58 o 
 -18   4   8      373.82      439.56    148.28 o 
 -16   4   8        2.10     -117.16    143.35 o 
 -14   4   8      260.28      236.26    110.83 o 
 -12   4   8       58.76      212.72    286.04 o 
 -10   4   8      312.02      426.12     74.53 o 
  -8   4   8     5003.36     5275.74    243.13 o 
  -6   4   8     2754.64     3144.04    179.55 o 
  -4   4   8       25.89      -10.81     59.64 o 
  -2   4   8       10.82       53.90     63.85 o 
   0   4   8      326.07      360.12     74.72 o 
   2   4   8       51.07      109.42     70.89 o 
   4   4   8        2.37       50.16     70.17 o 
   6   4   8     8128.38     8446.90    343.68 o 
   8   4   8     7677.96     7374.96    266.16 o 
  10   4   8      734.58      851.19    112.32 o 
  12   4   8     1959.74     1809.52    149.81 o 
  14   4   8      110.08       42.55     91.84 o 
  16   4   8      116.59       43.97    100.98 o 
  18   4   8      752.26      814.76    131.70 o 
  20   4   8        0.94       28.27    110.02 o 
  22   4   8      271.40      303.46    178.72 o 
  24   4   8       39.65     -160.37    160.37 o 
  26   4   8      111.46      317.35    202.11 o 
  28   4   8      122.13      236.15    212.25 o 
  30   4   8        0.14        3.28    145.49 o 
  32   4   8      212.97      135.93    259.79 o 
 -33   5   8    10954.93    11269.51    675.05 o 
 -31   5   8      554.67      900.48    229.91 o 
 -29   5   8    18290.47    18777.43   1269.84 o 
 -27   5   8     3249.93     3158.74    417.02 o 
 -25   5   8    20771.77    21971.57    991.47 o 
 -23   5   8    13754.90    14335.45    700.38 o 
 -21   5   8    24074.12    24954.61   1105.81 o 
 -19   5   8    21926.02    24358.93   1082.67 o 
 -17   5   8     8661.45     8858.23    578.54 o 
 -15   5   8    48245.20    49133.26   2067.02 o 
 -13   5   8     3562.06     2763.16    370.03 o 
 -11   5   8    63734.08    61220.88   4575.42 o 
  -9   5   8      516.88      375.45    106.49 o 
  -7   5   8    61579.16    65726.39   2215.74 o 
  -5   5   8      646.69      723.20     96.07 o 
  -3   5   8    66562.02    71164.85   2382.31 o 
  -1   5   8    15234.93    15910.76    584.41 o 
   1   5   8    62543.93    63713.12   2137.80 o 
   3   5   8    50693.54    51850.70   1508.12 o 
   5   5   8    14753.29    13648.86    439.71 o 
   7   5   8    78868.38    80544.88   2311.50 o 
   9   5   8    15786.55    15707.26    630.34 o 
  11   5   8    53864.80    57170.89   1942.30 o 
  13   5   8     5205.51     5345.12    381.75 o 
  15   5   8    25372.04    24849.61    907.00 o 
  17   5   8     1273.88     1476.47    158.65 o 
  19   5   8    32756.54    33425.68   1195.26 o 
  21   5   8     1218.09     1127.55    163.04 o 
  23   5   8    27346.46    27078.93   1259.16 o 
  25   5   8     3004.00     3242.56    329.31 o 
  27   5   8    11846.41    12128.30    687.67 o 
  29   5   8     3943.95     3797.62    368.85 o 
  31   5   8     4398.48     5141.45    436.16 o 
 -32   6   8     2148.67     2595.97    332.96 o 
 -30   6   8     4519.45     5630.23    450.08 o 
 -28   6   8     1080.92     1288.64    347.71 o 
 -26   6   8    10791.60    12181.54    943.28 o 
 -24   6   8      462.47      689.38    184.50 o 
 -22   6   8    12373.66    13249.71    964.42 o 
 -20   6   8       19.16      123.51    148.00 o 
 -18   6   8    16314.63    18372.33   1096.57 o 
 -16   6   8     5593.90     5824.52    381.55 o 
 -14   6   8     8265.06     7323.63    809.95 o 
 -12   6   8    22573.04    22485.04   1686.27 o 
 -10   6   8    18910.25    18486.38    853.70 o 
  -8   6   8    15577.68    16416.08    619.26 o 
  -6   6   8    21154.74    21825.45    789.04 o 
  -4   6   8    31084.40    32621.33   1136.17 o 
  -2   6   8    12551.87    12504.30    485.79 o 
   0   6   8    34783.47    35639.47   1230.13 o 
   2   6   8     5459.55     5514.28    233.30 o 
   4   6   8    33959.82    35022.00   1042.60 o 
   6   6   8      826.42      722.35     94.46 o 
   8   6   8    23605.14    24652.28    889.89 o 
  10   6   8      869.90      901.11    130.61 o 
  12   6   8    16166.59    16979.46    653.66 o 
  14   6   8      844.56      810.47    206.29 o 
  16   6   8    12019.38    12812.31    726.24 o 
  18   6   8     7152.89     7667.65    378.50 o 
  20   6   8     8407.84     8457.66    442.42 o 
  22   6   8     9392.36     9094.59    433.13 o 
  24   6   8     2675.04     2528.29    310.23 o 
  26   6   8     5670.75     6012.90    453.99 o 
  28   6   8      710.45      348.51    237.35 o 
  30   6   8     4063.63     3809.34    382.82 o 
 -29   7   8     1894.28     2718.84    362.63 o 
 -27   7   8      364.35      373.54    383.54 o 
 -25   7   8     1126.40     1664.54    390.00 o 
 -23   7   8      707.17      720.76    192.85 o 
 -21   7   8     4144.43     4083.22    505.12 o 
 -19   7   8     1968.60     1757.33    250.87 o 
 -17   7   8     4212.45     3893.64    997.31 o 
 -15   7   8     7622.69     6427.75    421.50 o 
 -13   7   8      162.19      342.17    149.77 o 
 -11   7   8     1909.63     1652.41    204.06 o 
  -9   7   8      511.68      513.34    221.43 o 
  -7   7   8     7054.18     6900.58    355.06 o 
  -5   7   8      351.05      416.19    109.81 o 
  -3   7   8    22190.36    23254.55    841.27 o 
  -1   7   8     1394.45     1472.74    140.72 o 
   1   7   8    14535.58    15203.77    498.51 o 
   3   7   8      692.06      713.32    100.58 o 
   5   7   8     4303.70     4253.14    201.54 o 
   7   7   8     2655.46     2853.71    196.28 o 
   9   7   8      101.89      118.52    107.46 o 
  11   7   8     1355.82     1379.12    162.91 o 
  13   7   8      729.71      453.17    180.03 o 
  15   7   8     3845.50     4540.96    275.45 o 
  17   7   8        0.02      105.78    132.85 o 
  19   7   8     4039.72     3556.39    259.87 o 
  21   7   8      387.93      218.86    154.14 o 
  23   7   8     1808.80     1713.31    214.01 o 
  25   7   8     1157.22     1245.52    267.79 o 
  27   7   8      794.36      560.75    249.85 o 
 -26   8   8    13268.07    15283.90   1179.39 o 
 -24   8   8       97.91      668.40    358.28 o 
 -22   8   8    14806.49    17363.10   1281.59 o 
 -20   8   8        5.73       71.34    210.30 o 
 -18   8   8    30066.98    24713.14   1672.76 o 
 -16   8   8     1683.72     2008.20    265.37 o 
 -14   8   8    23165.44    23503.77   1236.95 o 
 -12   8   8     3232.89     3435.45    301.54 o 
 -10   8   8    18873.20    19983.01    937.17 o 
  -8   8   8     5896.57     5948.27    303.38 o 
  -6   8   8     6805.08     7052.91    521.65 o 
  -4   8   8    21970.25    22731.91    830.29 o 
  -2   8   8     7096.66     7027.85    523.41 o 
   0   8   8    31836.07    31348.77    953.82 o 
   2   8   8      389.08      463.17    101.55 o 
   4   8   8    29565.54    29430.53   1055.54 o 
   6   8   8        7.40       77.81    114.64 o 
   8   8   8    28149.52    30624.97   1105.15 o 
  10   8   8     3567.27     3998.14    257.49 o 
  12   8   8    18947.60    21075.14    857.76 o 
  14   8   8     6174.79     6508.02    354.65 o 
  16   8   8    13097.19    14864.25    640.90 o 
  18   8   8     7125.79     7817.20    408.26 o 
  20   8   8     9894.24    11023.11    517.66 o 
  22   8   8     8713.28     8908.79    497.53 o 
  24   8   8     1676.09     1158.84    208.58 o 
 -21   9   8      459.71       17.62    362.98 o 
 -19   9   8     1911.32     2289.73    436.40 o 
 -17   9   8      645.46      499.28    233.65 o 
 -15   9   8     1455.67     1462.89    265.42 o 
 -13   9   8       98.52       45.63    191.34 o 
 -11   9   8     1607.16     1621.35    242.57 o 
  -9   9   8      552.90      509.95    265.48 o 
  -7   9   8     1857.19     1812.95    181.79 o 
  -5   9   8     1568.11     1326.18    190.20 o 
  -3   9   8     7730.19     7675.44    360.23 o 
  -1   9   8     1520.81     1459.23    167.01 o 
   1   9   8     3031.02     3274.13    187.84 o 
   3   9   8      186.64      212.10    125.62 o 
   5   9   8     1066.06      909.27    155.08 o 
   7   9   8      464.76      641.20    152.27 o 
   9   9   8     1716.70     1541.95    192.09 o 
  11   9   8     3198.02     3394.63    256.91 o 
  13   9   8      746.31      498.33    170.56 o 
  15   9   8     3079.53     3208.64    259.57 o 
  17   9   8      187.73       35.35    164.04 o 
  19   9   8     2922.58     3157.01    338.21 o 
 -16  10   8      141.09     -108.01    219.61 o 
 -14  10   8     3713.14     4224.92    387.84 o 
 -12  10   8     1060.30     1011.61    251.09 o 
 -10  10   8     5587.78     6309.88    457.54 o 
  -8  10   8     2733.15     3054.91    303.89 o 
  -6  10   8     3336.12     3399.41    309.31 o 
  -4  10   8     3389.91     3400.20    241.04 o 
  -2  10   8     2364.41     2208.67    173.33 o 
   0  10   8     4169.60     3890.24    213.46 o 
   2  10   8       62.72      163.54    131.09 o 
   4  10   8     8667.51     8706.82    413.89 o 
   6  10   8      591.64      658.60    161.99 o 
   8  10   8     8578.48     8906.89    517.41 o 
  10  10   8     1405.69     1492.31    205.25 o 
  12  10   8     5236.71     5666.61    346.06 o 
  14  10   8     1083.10      951.86    203.64 o 
  -5  11   8       69.74       22.75    184.46 o 
  -3  11   8     7209.01     7526.67    382.61 o 
  -1  11   8      778.96      604.46    162.76 o 
   1  11   8     6985.63     6772.87    365.85 o 
   3  11   8     4331.04     4682.31    299.61 o 
 -37   1   9     8215.06     8425.60    613.51 o 
 -35   1   9      675.30      625.09    189.14 o 
 -33   1   9    15517.10    15714.06    692.55 o 
 -31   1   9     3762.96     4338.00    503.94 o 
 -29   1   9    26187.92    25251.21   1450.16 o 
 -27   1   9    16461.09    15630.38    769.40 o 
 -25   1   9    26925.65    25679.37   1568.21 o 
 -23   1   9    38231.86    35966.67   1536.37 o 
 -21   1   9     9253.83     8510.55    670.16 o 
 -19   1   9    60268.19    58211.20   2382.13 o 
 -17   1   9     3869.53     3561.88    327.15 o 
 -15   1   9    77207.49    77167.97   3108.98 o 
 -13   1   9     1628.75     1622.27    163.10 o 
 -11   1   9    82368.84    78731.13   2494.50 o 
  -9   1   9      647.73      531.24     63.00 o 
  -7   1   9   201817.58   203719.52   6678.15 o 
  -5   1   9    77093.84    80743.62   2312.29 o 
  -3   1   9    39674.60    38741.39   1137.63 o 
  -1   1   9    58156.96    57294.94   1657.00 o 
   1   1   9    60024.96    59917.87   1984.67 o 
   3   1   9    51026.30    48873.21   3273.47 o 
   5   1   9    27898.13    28844.77   1019.75 o 
   7   1   9    85804.17    83674.41   5495.73 o 
   9   1   9    11061.05    11427.27    659.55 o 
  11   1   9    85090.88    90529.92   4760.36 o 
  13   1   9      950.89      740.77    180.71 o 
  15   1   9    92930.79    99619.99   4162.71 o 
  17   1   9     4180.74     4565.65    346.53 o 
  19   1   9    40657.95    38892.47   1988.16 o 
  21   1   9    14014.90    13816.67   1357.94 o 
  23   1   9    17830.86    16393.40    824.44 o 
  25   1   9    10527.81    11179.74    623.82 o 
  27   1   9     9614.50     8402.30    516.89 o 
  29   1   9    15226.66    15169.96    779.97 o 
  31   1   9     4097.02     4371.76    474.58 o 
  33   1   9    10485.96    10232.73    588.57 o 
 -36   2   9     2584.03     2243.01    240.80 o 
 -34   2   9     3072.14     3254.48    269.20 o 
 -32   2   9     1624.71     1388.50    232.64 o 
 -30   2   9     7585.98     8403.24    775.30 o 
 -28   2   9     1802.16     1463.43    224.23 o 
 -26   2   9    16488.88    15994.23    764.23 o 
 -24   2   9     1386.71     1291.52    259.61 o 
 -22   2   9    22543.20    22158.25    994.11 o 
 -20   2   9     4859.12     5070.85    339.92 o 
 -18   2   9    44942.79    44381.04   1848.30 o 
 -16   2   9    15234.53    14399.78    683.32 o 
 -14   2   9    21188.69    20740.72    740.02 o 
 -12   2   9    26124.13    25082.96    874.83 o 
 -10   2   9     3969.57     3714.48    159.28 o 
  -8   2   9    31527.07    30732.27    911.25 o 
  -6   2   9    16737.65    15790.96    496.11 o 
  -4   2   9   110665.22   115485.39   4724.21 o 
  -2   2   9     4120.28     5190.94    336.41 o 
   0   2   9    70520.90    68055.77   2287.36 o 
   2   2   9     6739.09     7250.11    710.21 o 
   4   2   9    31675.99    30057.59   1055.00 o 
   6   2   9     7006.94     7096.13    574.01 o 
   8   2   9    40377.20    36659.29   2073.92 o 
  10   2   9    21403.54    22515.21   1089.21 o 
  12   2   9    42646.52    42163.57   1999.91 o 
  14   2   9    32281.68    32216.14   1427.33 o 
  16   2   9    17657.97    17741.67   1619.31 o 
  18   2   9    36406.42    38745.75   1706.52 o 
  20   2   9     9578.97    10026.08    565.74 o 
  22   2   9    27255.16    27315.32   1265.22 o 
  24   2   9      422.15      678.17    287.21 o 
  26   2   9    11106.50    11580.96    651.98 o 
  28   2   9      164.19      221.20    274.29 o 
  30   2   9     6803.74     6659.46    462.43 o 
  32   2   9      935.41      899.47    419.36 o 
  34   2   9     4184.53     4214.93    369.61 o 
 -35   3   9      277.03      429.31    159.18 o 
 -33   3   9     3319.18     2756.48    249.35 o 
 -31   3   9      476.45      650.61    204.08 o 
 -29   3   9     1648.52     1960.81    299.09 o 
 -27   3   9     1954.26     1754.35    228.75 o 
 -25   3   9     3175.86     3363.15    283.26 o 
 -23   3   9     7158.79     7399.81    441.44 o 
 -21   3   9     1835.73     1629.85    203.72 o 
 -19   3   9     8931.79     8114.29    456.89 o 
 -17   3   9      357.70      412.73    148.08 o 
 -15   3   9    13059.19    12771.56    497.00 o 
 -13   3   9      203.19      231.41     83.64 o 
 -11   3   9    12457.23    13704.40    579.06 o 
  -9   3   9      375.49      323.25     70.31 o 
  -7   3   9     9578.74     9601.64    385.72 o 
  -5   3   9     1347.94     1271.31    152.21 o 
  -3   3   9    11965.62    11341.52    972.42 o 
  -1   3   9     5684.84     5067.20    417.91 o 
   1   3   9     8417.34     8380.98    354.97 o 
   3   3   9     8585.79     7901.33    339.35 o 
   5   3   9     6828.08     6859.08    306.45 o 
   7   3   9    21003.08    21479.84    872.31 o 
   9   3   9     2303.86     1872.21    189.04 o 
  11   3   9    10580.67     9624.50   1144.74 o 
  13   3   9     2654.91     2632.30    235.83 o 
  15   3   9     9395.56     8476.27    824.05 o 
  17   3   9     3387.42     3212.50    284.20 o 
  19   3   9     7517.44     7643.64    759.44 o 
  21   3   9     7577.53     7255.42    461.29 o 
  23   3   9     1590.96     1707.24    251.73 o 
  25   3   9       77.97      215.97    188.81 o 
  27   3   9     3075.73     3435.98    345.14 o 
  29   3   9     1951.36     1826.14    298.96 o 
  31   3   9      292.03      184.47    213.95 o 
  33   3   9     1276.31     1853.73    296.70 o 
 -34   4   9     9268.39    10242.63    519.32 o 
 -32   4   9     1359.29     1535.50    207.96 o 
 -30   4   9    23212.10    25437.56   1222.61 o 
 -28   4   9      702.52      533.78    151.02 o 
 -26   4   9    31590.38    32431.52   1404.55 o 
 -24   4   9      158.54      193.39    157.45 o 
 -22   4   9    41921.27    46852.59   1956.52 o 
 -20   4   9     3355.02     3529.96    285.48 o 
 -18   4   9    43467.52    47504.43   1982.18 o 
 -16   4   9    32334.18    32901.13   1144.27 o 
 -14   4   9    39248.70    41965.65   1434.76 o 
 -12   4   9    56754.86    62493.27   2590.74 o 
 -10   4   9    31612.38    32157.82   1392.90 o 
  -8   4   9    71482.57    72360.65   4237.95 o 
  -6   4   9    10476.21    10058.93    637.91 o 
  -4   4   9    71422.16    72878.49   2448.15 o 
  -2   4   9      161.95      326.01     92.90 o 
   0   4   9    75070.36    77510.16   2587.38 o 
   2   4   9      581.05      584.75     96.52 o 
   4   4   9   119624.88   127688.24   4221.33 o 
   6   4   9    23836.61    24478.11    865.91 o 
   8   4   9    96707.34    97743.80   4843.84 o 
  10   4   9    34274.15    35279.60   1536.13 o 
  12   4   9    65455.41    64401.65   2430.80 o 
  14   4   9    40299.36    39880.63   1674.41 o 
  16   4   9    17684.15    17693.88   1186.03 o 
  18   4   9    35675.76    35122.66   1244.20 o 
  20   4   9     2716.30     2313.30    264.74 o 
  22   4   9    26905.46    28148.31   1296.17 o 
  24   4   9      551.50      475.67    208.87 o 
  26   4   9    28134.59    30073.75   1399.06 o 
  28   4   9      444.10      553.67    233.49 o 
  30   4   9    12176.39    14130.73    792.16 o 
  32   4   9      704.58      675.35    536.25 o 
 -33   5   9     1280.66     1305.70    269.79 o 
 -31   5   9     1065.36     1112.76    240.66 o 
 -29   5   9     1580.17     2149.68    390.00 o 
 -27   5   9      487.73      740.25    181.45 o 
 -25   5   9     3551.56     3343.86    290.33 o 
 -23   5   9     2533.20     3004.17    431.11 o 
 -21   5   9     2468.25     2644.21    371.20 o 
 -19   5   9     6761.20     6682.35    484.56 o 
 -17   5   9        9.79       10.51    183.84 o 
 -15   5   9     6098.27     5795.66    366.47 o 
 -13   5   9     1120.44      906.34    163.42 o 
 -11   5   9    14408.19    13324.83    657.60 o 
  -9   5   9     2575.31     2314.65    215.27 o 
  -7   5   9     6091.97     6316.29    292.03 o 
  -5   5   9     3432.41     3493.16    265.44 o 
  -3   5   9     5651.55     5918.48    363.17 o 
  -1   5   9     7453.81     7458.96    323.97 o 
   1   5   9     4887.62     5025.49    246.23 o 
   3   5   9     3119.42     2888.74    172.38 o 
   5   5   9    11126.40    11324.19    444.06 o 
   7   5   9     7650.00     7736.31    482.80 o 
   9   5   9      206.73      245.90    101.07 o 
  11   5   9      846.21      808.24    122.93 o 
  13   5   9     2266.46     2154.56    173.15 o 
  15   5   9     6128.15     5904.77    423.72 o 
  17   5   9     2718.36     2472.69    198.74 o 
  19   5   9     5450.65     5189.07    801.12 o 
  21   5   9     1546.74     1649.46    254.03 o 
  23   5   9     2302.45     2190.51    288.14 o 
  25   5   9      441.10      457.62    229.18 o 
  27   5   9     1856.50     1917.22    296.36 o 
  29   5   9      849.13      850.48    312.47 o 
 -30   6   9     7967.30     9467.19   1011.41 o 
 -28   6   9       32.33       46.99    272.53 o 
 -26   6   9    12494.48    12951.66    850.48 o 
 -24   6   9     1697.77     1623.57    250.80 o 
 -22   6   9    15445.16    16158.21    789.40 o 
 -20   6   9      646.05      869.23    188.66 o 
 -18   6   9    21996.98    20655.76   1415.50 o 
 -16   6   9    10911.27    10894.18    700.12 o 
 -14   6   9    12864.89    12358.48   1058.98 o 
 -12   6   9     8787.62     8725.29    864.57 o 
 -10   6   9     8498.62     8265.03    750.04 o 
  -8   6   9    19373.10    20862.63    768.07 o 
  -6   6   9     7847.19     8088.23    355.60 o 
  -4   6   9    38414.28    39845.36   1379.80 o 
  -2   6   9     2288.93     2063.45    155.83 o 
   0   6   9    40835.66    42998.43   1476.08 o 
   2   6   9      372.57      491.05    102.27 o 
   4   6   9    48482.23    50564.93   1721.30 o 
   6   6   9      563.40      747.50    118.14 o 
   8   6   9    22626.82    24620.29    892.96 o 
  10   6   9     7322.76     7181.07    336.92 o 
  12   6   9     3118.16     3288.98    215.06 o 
  14   6   9    11250.31    11937.37    503.63 o 
  16   6   9     3725.18     3907.07    610.25 o 
  18   6   9    14118.67    14054.37    630.92 o 
  20   6   9     1273.13     1138.45    178.51 o 
  22   6   9     9620.09     8808.82    554.96 o 
  24   6   9       17.46     -151.54    200.18 o 
  26   6   9     7884.47     8547.44    567.19 o 
  28   6   9      239.99      246.21    243.60 o 
 -27   7   9     8057.97    10673.24    893.94 o 
 -25   7   9     3626.71     4044.46    532.13 o 
 -23   7   9    12143.59    13104.55    686.95 o 
 -21   7   9     4333.36     4058.67    549.76 o 
 -19   7   9    27073.50    29837.14   1945.29 o 
 -17   7   9      804.99      770.38    327.15 o 
 -15   7   9    27280.52    26815.33   1806.67 o 
 -13   7   9       16.31      114.49    182.66 o 
 -11   7   9    22364.12    23150.91   1061.51 o 
  -9   7   9     1841.85     1978.16    221.93 o 
  -7   7   9    23568.51    24694.44    893.69 o 
  -5   7   9     8581.61     9181.57    478.21 o 
  -3   7   9    28167.69    29898.57   1060.58 o 
  -1   7   9    10941.45    11426.30    461.84 o 
   1   7   9    14422.94    14643.56    564.75 o 
   3   7   9    19915.57    20990.71    662.36 o 
   5   7   9     5664.45     6018.59    298.46 o 
   7   7   9    29367.96    30848.45   1098.97 o 
   9   7   9      283.89      386.67    127.77 o 
  11   7   9    28878.66    31060.13   1120.15 o 
  13   7   9      207.69      260.19    130.77 o 
  15   7   9    20827.96    22867.80    870.97 o 
  17   7   9      835.81      917.23    172.70 o 
  19   7   9    16150.72    17218.66    703.53 o 
  21   7   9     3359.51     2979.27    257.61 o 
  23   7   9     7933.34     7633.03    528.78 o 
  25   7   9     4529.84     4593.51    414.47 o 
 -24   8   9      845.09      872.80    378.25 o 
 -22   8   9      240.04      279.58    346.53 o 
 -20   8   9        3.53     -305.42    305.42 o 
 -18   8   9       25.33     -217.29    230.24 o 
 -16   8   9        2.72       70.20    335.96 o 
 -14   8   9      300.42      -15.54    166.54 o 
 -12   8   9       43.39      158.58    311.88 o 
 -10   8   9       51.44       48.70    155.50 o 
  -8   8   9      288.60      242.27    167.42 o 
  -6   8   9      448.53      365.25    122.34 o 
  -4   8   9        0.84        2.77    107.94 o 
  -2   8   9     1465.88     1313.11    154.62 o 
   0   8   9       64.92       31.80    112.39 o 
   2   8   9      350.23      274.28     93.46 o 
   4   8   9      387.03      391.51    128.80 o 
   6   8   9       16.14      -37.61    112.36 o 
   8   8   9      161.73       59.89    130.46 o 
  10   8   9       95.75      -49.19    127.60 o 
  12   8   9        8.10      133.32    137.40 o 
  14   8   9        6.71       86.18    141.25 o 
  16   8   9        2.08       93.35    142.05 o 
  18   8   9       73.01       48.31    155.99 o 
  20   8   9      213.26       48.10    172.16 o 
  22   8   9       11.44      -77.47    158.87 o 
 -21   9   9     2508.77     2329.41    513.34 o 
 -19   9   9    11373.53    11382.75    997.31 o 
 -17   9   9      552.41      507.73    249.80 o 
 -15   9   9    14959.79    16978.12    876.28 o 
 -13   9   9       62.33      285.68    196.71 o 
 -11   9   9    17268.55    18748.24   1428.42 o 
  -9   9   9     1063.74     1481.06    237.90 o 
  -7   9   9    15306.83    17080.06    833.12 o 
  -5   9   9     4848.98     4974.46    282.76 o 
  -3   9   9     6619.44     6714.52    335.31 o 
  -1   9   9     6552.59     6434.69    328.48 o 
   1   9   9     3349.73     3316.84    229.53 o 
   3   9   9    11302.67    12227.26    514.50 o 
   5   9   9     6290.02     6417.36    338.17 o 
   7   9   9    21081.50    22557.71    859.68 o 
   9   9   9      499.60      637.60    163.98 o 
  11   9   9    14278.93    15803.22    654.87 o 
  13   9   9        2.42      -69.12    146.30 o 
  15   9   9    12583.73    14373.83    760.01 o 
  17   9   9      812.81      590.39    191.06 o 
 -14  10   9     2754.55     3117.19    356.80 o 
 -12  10   9     5608.44     6418.64    462.92 o 
 -10  10   9     1824.38     1740.80    271.81 o 
  -8  10   9     7422.20     7951.82    504.16 o 
  -6  10   9      719.97      682.33    215.95 o 
  -4  10   9     7367.14     7911.02    391.84 o 
  -2  10   9      501.16      523.86    151.33 o 
   0  10   9     5552.16     5337.79    515.69 o 
   2  10   9       26.43       11.06    133.20 o 
   4  10   9     4640.81     4850.17    294.73 o 
   6  10   9      263.95      322.18    156.51 o 
   8  10   9     5135.44     4936.65    312.75 o 
  10  10   9     2021.40     2144.90    231.16 o 
  12  10   9     2894.39     3259.22    274.88 o 
 -36   0  10      140.70      -36.42    271.35 o 
 -34   0  10    21582.56    21809.38   1091.47 o 
 -32   0  10       25.11      191.47    308.94 o 
 -30   0  10    41383.09    39043.20   2416.34 o 
 -28   0  10     2404.47     2520.89    408.79 o 
 -26   0  10    36478.98    34883.62   2149.68 o 
 -24   0  10    12143.57    10700.26    811.71 o 
 -22   0  10    51533.36    51532.50   3033.05 o 
 -20   0  10    22568.92    20131.85   1285.11 o 
 -18   0  10    54570.68    54078.06   3136.42 o 
 -16   0  10    32766.76    29593.98   1772.61 o 
 -14   0  10    20940.25    20318.63   1259.27 o 
 -12   0  10   106913.70   108727.03   6120.14 o 
 -10   0  10     3035.93     3567.92    328.33 o 
  -8   0  10   123301.63   120830.27   4869.53 o 
  -6   0  10     1504.43     1577.49    381.77 o 
  -4   0  10   115694.17   105973.60  11308.16 o 
  -2   0  10     4896.15     4426.98    278.99 o 
   0   0  10   165215.70   162922.23   6549.72 o 
   2   0  10    45669.93    46501.71   1941.39 o 
   4   0  10    74329.71    74858.23   3064.58 o 
   6   0  10    50487.91    50770.40   2240.72 o 
   8   0  10    57030.54    56483.52   2452.17 o 
  10   0  10    76296.21    73854.91   7223.76 o 
  12   0  10     7266.59     5705.64    424.06 o 
  14   0  10    53645.94    55911.75   3433.62 o 
  16   0  10     5966.14     5407.10    574.42 o 
  18   0  10    66611.39    71747.77   4338.13 o 
  20   0  10        0.30      -48.16    263.13 o 
  22   0  10    45299.48    48330.30   2991.94 o 
  24   0  10     1794.70     2103.87    373.55 o 
  26   0  10    27309.80    26354.19   1733.84 o 
  28   0  10     8765.83     8410.79    731.83 o 
  30   0  10    10773.07    10794.23    873.97 o 
  32   0  10     8750.60     9509.12    819.93 o 
 -35   1  10      459.20      469.68    173.36 o 
 -33   1  10     1476.86     1342.92    203.14 o 
 -31   1  10     2681.69     2504.79    290.95 o 
 -29   1  10     1137.42     1319.62    240.81 o 
 -27   1  10     3915.96     3519.63    382.95 o 
 -25   1  10       16.09       11.28    167.08 o 
 -23   1  10     5020.18     4543.82    330.17 o 
 -21   1  10      435.83      450.12    162.44 o 
 -19   1  10    14561.29    13449.92    648.70 o 
 -17   1  10     1936.94     2020.06    204.50 o 
 -15   1  10     5020.99     4798.27    476.92 o 
 -13   1  10    12302.15    11874.14   1012.58 o 
 -11   1  10     5279.02     4609.85    509.09 o 
  -9   1  10     1314.32     1152.67     87.26 o 
  -7   1  10    24415.60    22454.07    736.36 o 
  -5   1  10    12331.96    11556.64    384.01 o 
  -3   1  10    12054.26    11220.06    377.62 o 
  -1   1  10    33254.62    32947.91    982.29 o 
   1   1  10     7258.60     6179.92    324.90 o 
   3   1  10    24135.05    21957.52   1075.64 o 
   5   1  10      440.13      276.94     76.47 o 
   7   1  10     9757.87     8655.94    727.72 o 
   9   1  10     4294.78     3871.95    378.53 o 
  11   1  10     7651.52     7029.13    710.69 o 
  13   1  10     2321.22     1960.96    239.15 o 
  15   1  10    14004.45    14016.99    729.71 o 
  17   1  10     1292.69     1506.82    242.98 o 
  19   1  10    12577.85    12396.20    679.07 o 
  21   1  10     3113.61     3033.57    309.81 o 
  23   1  10     3253.81     3347.74    542.71 o 
  25   1  10     2846.09     3157.75    317.59 o 
  27   1  10      435.88      480.47    222.94 o 
  29   1  10     1387.58     1165.04    237.79 o 
  31   1  10       11.39      200.68    208.04 o 
  33   1  10     1852.01     1886.44    275.97 o 
 -34   2  10     8210.91     8181.47    442.80 o 
 -32   2  10       57.84     -127.43    144.06 o 
 -30   2  10     9595.99     9955.31   1000.84 o 
 -28   2  10      655.66      704.00    198.78 o 
 -26   2  10    17803.98    16728.63   1285.70 o 
 -24   2  10     2810.66     2253.16    245.19 o 
 -22   2  10    15758.57    14213.57    888.65 o 
 -20   2  10     9427.24     9167.35    508.85 o 
 -18   2  10    20326.44    19935.87    913.06 o 
 -16   2  10    40914.93    39388.64   1659.19 o 
 -14   2  10    12592.65    13297.91    644.46 o 
 -12   2  10    55766.64    55350.05   1854.34 o 
 -10   2  10     5383.31     5205.95    250.95 o 
  -8   2  10    91594.31    92914.73   2655.53 o 
  -6   2  10     5649.57     5429.33    217.61 o 
  -4   2  10    59814.91    61011.45   1771.06 o 
  -2   2  10     1023.87      887.10    168.94 o 
   0   2  10    63799.39    61365.53   2447.11 o 
   2   2  10     7446.80     7010.21    422.04 o 
   4   2  10    31211.43    28433.29   1011.20 o 
   6   2  10    19450.89    18872.90   1101.07 o 
   8   2  10    25371.72    22015.30   1010.43 o 
  10   2  10    25748.40    26140.29   1184.20 o 
  12   2  10    12505.90    11234.72    597.67 o 
  14   2  10    38888.23    40844.20   1782.35 o 
  16   2  10     1895.03     1578.19    294.85 o 
  18   2  10    34295.77    35904.29   1901.24 o 
  20   2  10     1676.89     1612.50    241.80 o 
  22   2  10    16113.25    15930.72    822.82 o 
  24   2  10     1225.31     1197.27    243.87 o 
  26   2  10    15059.53    15068.81    898.64 o 
  28   2  10     2526.69     2179.82    297.76 o 
  30   2  10     7569.37     7144.14    495.07 o 
  32   2  10     2501.58     2960.80    725.37 o 
 -35   3  10     5871.60     5709.99    480.88 o 
 -33   3  10     5449.22     6335.67    454.54 o 
 -31   3  10    11890.06    12940.49    574.11 o 
 -29   3  10     2107.70     2152.04    257.84 o 
 -27   3  10    14530.98    15513.99    759.49 o 
 -25   3  10     1513.97     1805.55    230.12 o 
 -23   3  10    31785.34    35487.28   1525.79 o 
 -21   3  10     2265.28     2147.30    232.01 o 
 -19   3  10    74504.80    79039.73   3211.76 o 
 -17   3  10      891.99      795.87    167.91 o 
 -15   3  10    70966.59    76726.84   3117.28 o 
 -13   3  10    15073.22    15370.71    587.60 o 
 -11   3  10    64658.75    68156.22   2277.22 o 
  -9   3  10    26924.25    26450.01    939.26 o 
  -7   3  10    31655.20    31826.98   1113.42 o 
  -5   3  10    50370.28    48877.93   1744.38 o 
  -3   3  10    17773.38    16310.04   1401.96 o 
  -1   3  10    60018.82    59467.54   4449.97 o 
   1   3  10     9712.10     9016.66    474.51 o 
   3   3  10   102797.15   106397.40   3543.33 o 
   5   3  10      152.05      296.28    101.69 o 
   7   3  10    98742.52   101470.41   5041.81 o 
   9   3  10      821.14     1028.09    296.61 o 
  11   3  10    76895.59    68881.77   2902.51 o 
  13   3  10     4660.64     4326.06    321.27 o 
  15   3  10    50824.48    51837.40   3406.02 o 
  17   3  10     6620.47     7190.77    454.67 o 
  19   3  10    41869.80    43615.34   3592.79 o 
  21   3  10    19235.18    20159.96    979.31 o 
  23   3  10     6366.16     6053.57    436.06 o 
  25   3  10    14630.17    14669.40    789.21 o 
  27   3  10     2377.77     3077.60    339.82 o 
  29   3  10    12199.80    12588.58   1286.29 o 
  31   3  10      375.24      498.34    240.32 o 
 -32   4  10      350.77      446.30    197.69 o 
 -30   4  10      125.38      164.80    181.46 o 
 -28   4  10      451.23      393.80    186.06 o 
 -26   4  10       11.40       13.82    275.46 o 
 -24   4  10       75.09       59.74    153.10 o 
 -22   4  10      148.72       75.18    168.01 o 
 -20   4  10     1107.19      847.04    278.40 o 
 -18   4  10      202.92      303.24    155.71 o 
 -16   4  10      327.43      111.16    143.87 o 
 -14   4  10     1111.58     1152.70    154.85 o 
 -12   4  10       74.39      -42.58    155.12 o 
 -10   4  10     2513.93     2609.40    409.97 o 
  -8   4  10       48.11        6.98     84.74 o 
  -6   4  10       13.39       33.08     77.34 o 
  -4   4  10       10.60       83.17     78.19 o 
  -2   4  10     1389.53     1490.67    128.90 o 
   0   4  10      547.90      373.66     92.96 o 
   2   4  10     1860.61     2114.92    270.35 o 
   4   4  10       73.50      125.49     90.85 o 
   6   4  10       13.48      114.87     90.21 o 
   8   4  10      904.65      962.04    156.24 o 
  10   4  10      447.00      408.35    140.38 o 
  12   4  10      120.46      150.92    136.32 o 
  14   4  10      677.24      605.25    165.63 o 
  16   4  10      127.52        5.60    144.07 o 
  18   4  10      513.83      294.46    174.14 o 
  20   4  10        8.18     -164.37    169.15 o 
  22   4  10       18.56     -146.86    178.38 o 
  24   4  10      335.30      257.63    301.31 o 
  26   4  10       17.70     -147.63    209.42 o 
  28   4  10       88.82      369.80    245.56 o 
  30   4  10       57.88     -218.26    218.26 o 
 -31   5  10     9451.63    10619.21    846.95 o 
 -29   5  10     3195.23     3372.54    453.43 o 
 -27   5  10    18397.19    19394.48    911.49 o 
 -25   5  10     2971.35     3046.62    290.33 o 
 -23   5  10    19354.30    21900.04   1007.14 o 
 -21   5  10      533.86      512.09    177.96 o 
 -19   5  10    33310.68    37781.42   1620.22 o 
 -17   5  10     1302.60     1734.09    224.51 o 
 -15   5  10    54059.00    60931.36   2066.08 o 
 -13   5  10     7417.99     8234.84    472.22 o 
 -11   5  10    51845.56    49733.08   4231.24 o 
  -9   5  10    22311.73    21032.78   2072.15 o 
  -7   5  10    32666.32    33701.77   1237.94 o 
  -5   5  10    42566.85    47014.22   1617.68 o 
  -3   5  10    24382.43    24564.38    880.14 o 
  -1   5  10    45851.63    48638.93   1661.11 o 
   1   5  10     5535.47     5331.56    285.93 o 
   3   5  10    49974.06    52443.43   1782.18 o 
   5   5  10     3831.15     3605.65    205.09 o 
   7   5  10    61442.70    64661.21   2717.37 o 
   9   5  10       49.53      -71.66    123.69 o 
  11   5  10    29436.06    31461.73   1402.77 o 
  13   5  10      460.27      767.55    172.77 o 
  15   5  10    19074.74    19147.28    733.12 o 
  17   5  10     7117.02     6806.81    344.14 o 
  19   5  10    16324.56    16681.66    667.83 o 
  21   5  10    18049.86    18484.36    927.06 o 
  23   5  10     6720.28     6774.29   1349.13 o 
  25   5  10    15715.34    17040.99    886.28 o 
  27   5  10     1246.64     1627.52    301.47 o 
  29   5  10    11521.25    13562.16    778.93 o 
 -30   6  10     6635.49     7744.74    723.61 o 
 -28   6  10      475.69      237.29    298.37 o 
 -26   6  10     7088.97     7539.14    507.47 o 
 -24   6  10     2375.26     2542.92    274.61 o 
 -22   6  10    10135.96    11164.63    602.06 o 
 -20   6  10     7198.46     7337.76    461.78 o 
 -18   6  10     6564.40     6942.54    517.45 o 
 -16   6  10    19107.59    20981.51    985.89 o 
 -14   6  10     9608.36     9092.93    517.30 o 
 -12   6  10    23954.53    24867.99   1706.24 o 
 -10   6  10     2419.48     2184.86    322.45 o 
  -8   6  10    23843.04    24413.82   1103.41 o 
  -6   6  10      220.13      459.94    111.51 o 
  -4   6  10    22409.70    24259.83    874.78 o 
  -2   6  10     3609.92     3871.54    223.22 o 
   0   6  10    20251.65    20909.97    765.90 o 
   2   6  10    12037.52    12312.12    486.72 o 
   4   6  10     9385.74     9387.65    393.87 o 
   6   6  10    13264.44    13049.85   1158.25 o 
   8   6  10     5188.54     5192.62    348.41 o 
  10   6  10     5094.89     5235.24    283.40 o 
  12   6  10     4710.17     4853.59    281.09 o 
  14   6  10    16170.44    16070.38    642.90 o 
  16   6  10      221.51      187.38    173.19 o 
  18   6  10    14952.59    14145.76   1092.80 o 
  20   6  10      185.69       -6.44    142.77 o 
  22   6  10    11775.43    11717.43    997.90 o 
  24   6  10      357.22      145.08    379.43 o 
  26   6  10     5602.75     6028.93    529.79 o 
 -27   7  10     1011.07     1389.66    398.22 o 
 -25   7  10      451.54      361.24    263.13 o 
 -23   7  10     2775.07     2949.98    820.52 o 
 -21   7  10      127.18     -170.37    170.37 o 
 -19   7  10     6044.87     5452.91    637.86 o 
 -17   7  10        7.28       49.34    307.77 o 
 -15   7  10     4431.64     4094.02    339.82 o 
 -13   7  10     1580.46     1732.77    241.23 o 
 -11   7  10     1405.84     1464.50    216.76 o 
  -9   7  10     1797.40     1852.29    227.13 o 
  -7   7  10     3895.03     3821.74    303.05 o 
  -5   7  10     2131.05     2188.25    239.27 o 
  -3   7  10     4019.78     4315.59    354.35 o 
  -1   7  10     2552.37     2839.11    193.69 o 
   1   7  10     2715.39     2674.90    187.56 o 
   3   7  10     2649.25     2949.93    248.68 o 
   5   7  10      470.11      443.16    158.59 o 
   7   7  10     1608.92     1702.99    263.72 o 
   9   7  10     1678.02     1732.58    178.22 o 
  11   7  10     3997.99     4201.97    266.31 o 
  13   7  10     1552.00     1492.23    184.57 o 
  15   7  10     4615.20     4636.19    293.05 o 
  17   7  10     1660.83     1720.91    206.18 o 
  19   7  10     1024.35      974.00    190.45 o 
  21   7  10     2142.86     2410.97    357.01 o 
  23   7  10      392.39      -49.82    232.51 o 
 -22   8  10    12635.06    13996.85    743.92 o 
 -20   8  10     9499.61     9567.86    866.92 o 
 -18   8  10     7781.95     7223.17    754.15 o 
 -16   8  10    17307.35    16186.06   1225.20 o 
 -14   8  10     7102.94     7248.17    485.92 o 
 -12   8  10    30522.31    32712.79   2093.30 o 
 -10   8  10       71.64      211.73    174.69 o 
  -8   8  10    34093.36    38313.00   2015.77 o 
  -6   8  10      156.82      209.75    171.05 o 
  -4   8  10    32133.33    34763.11   1234.31 o 
  -2   8  10     5081.28     5165.24    290.02 o 
   0   8  10    23567.91    26119.16    950.60 o 
   2   8  10     5469.24     5623.45    640.21 o 
   4   8  10    19513.42    19785.43    936.70 o 
   6   8  10    10202.22    11161.51    483.40 o 
   8   8  10    10369.33    10581.69    469.70 o 
  10   8  10    17712.97    19687.60    769.04 o 
  12   8  10     4399.46     4897.34    331.16 o 
  14   8  10    16341.83    19081.29    763.83 o 
  16   8  10     1697.71     2178.08    232.89 o 
  18   8  10    12863.71    14835.21    644.21 o 
  20   8  10       39.49      207.08    168.21 o 
 -19   9  10     2348.71     2446.88    529.79 o 
 -17   9  10        5.15       -4.29    206.61 o 
 -15   9  10     3523.85     3440.41    356.86 o 
 -13   9  10      111.24      -92.56    304.83 o 
 -11   9  10     3044.05     3276.93    442.86 o 
  -9   9  10     1698.82     2022.01    268.64 o 
  -7   9  10     2888.65     2924.69    505.70 o 
  -5   9  10     4165.76     4503.84    424.65 o 
  -3   9  10     1328.39     1511.98    176.95 o 
  -1   9  10     3158.61     3276.56    229.34 o 
   1   9  10       30.11     -144.79    144.79 o 
   3   9  10      161.57      160.65    157.62 o 
   5   9  10      368.52      426.36    145.39 o 
   7   9  10     2261.92     2220.83    213.04 o 
   9   9  10       87.89       84.62    142.45 o 
  11   9  10     2838.30     2955.68    251.44 o 
  13   9  10       14.40      -78.70    142.78 o 
  15   9  10     2146.84     2051.12    240.13 o 
 -10  10  10       56.42       83.62    231.41 o 
  -8  10  10     8209.53     8878.32    547.38 o 
  -6  10  10        3.98      140.49    186.69 o 
  -4  10  10     6195.16     6558.90    447.04 o 
  -2  10  10      445.14      575.96    193.01 o 
   0  10  10     5555.74     5980.37    650.78 o 
   2  10  10     1104.44     1286.90    225.51 o 
   4  10  10     6451.96     7275.94    483.29 o 
   6  10  10     5689.10     5895.97    343.24 o 
   8  10  10     2610.74     2882.45    247.55 o 
 -35   1  11     7714.58     8915.08    573.21 o 
 -33   1  11     3846.35     3596.54    528.61 o 
 -31   1  11    19646.67    20926.58   1015.74 o 
 -29   1  11      425.22      206.80    199.30 o 
 -27   1  11    32081.25    32516.33   1442.39 o 
 -25   1  11      680.61      625.24    203.04 o 
 -23   1  11    24741.13    23634.31   1074.09 o 
 -21   1  11      115.76      152.23    152.16 o 
 -19   1  11    26958.04    25841.50   1139.73 o 
 -17   1  11     7644.97     7368.05    417.61 o 
 -15   1  11    33510.36    34204.10   1448.74 o 
 -13   1  11    26522.63    25159.75   1092.50 o 
 -11   1  11    48012.93    46906.40   1927.32 o 
  -9   1  11    55308.55    49817.73   3767.68 o 
  -7   1  11    12775.05    12233.19    487.30 o 
  -5   1  11   135198.63   133648.69   3803.12 o 
  -3   1  11      588.50      635.38     91.45 o 
  -1   1  11   102120.63   101222.13   2896.99 o 
   1   1  11      509.94      600.22     92.54 o 
   3   1  11    71960.91    69412.87   2772.01 o 
   5   1  11     2942.40     2940.98    165.19 o 
   7   1  11    74319.16    75498.56   2549.08 o 
   9   1  11    22751.00    22999.33   1752.32 o 
  11   1  11    49305.50    49490.59   3650.35 o 
  13   1  11    28666.15    30622.71   1550.59 o 
  15   1  11    18870.09    18751.81   1241.65 o 
  17   1  11    32446.00    33625.74   1746.76 o 
  19   1  11     9649.34     9536.89    835.79 o 
  21   1  11    27982.93    30595.54   1416.39 o 
  23   1  11     2942.65     2924.09    316.78 o 
  25   1  11    30645.86    32908.96   2115.62 o 
  27   1  11       56.52      288.29    215.12 o 
  29   1  11    18951.57    20113.17    997.04 o 
  31   1  11      533.72      875.48    241.82 o 
 -34   2  11     7005.90     7746.31    527.51 o 
 -32   2  11     1055.98     1135.86    243.22 o 
 -30   2  11     5083.64     5601.21    413.68 o 
 -28   2  11     9984.89     9857.59    563.12 o 
 -26   2  11     3062.59     3231.29    299.92 o 
 -24   2  11    19108.19    19339.71    913.80 o 
 -22   2  11     6730.41     6605.68    420.97 o 
 -20   2  11    22507.40    22926.38   1044.43 o 
 -18   2  11     4527.23     4010.16    309.04 o 
 -16   2  11    47666.82    47767.92   1993.75 o 
 -14   2  11      488.40      281.83    147.82 o 
 -12   2  11    49791.57    48986.46   2029.21 o 
 -10   2  11      752.22      765.82    110.50 o 
  -8   2  11    55238.26    54480.54   1585.21 o 
  -6   2  11    25211.22    25227.66    772.20 o 
  -4   2  11    47274.86    44740.46   1320.73 o 
  -2   2  11    30165.45    28939.07    880.21 o 
   0   2  11    23686.09    21487.69    790.10 o 
   2   2  11    20870.25    19693.86   1199.67 o 
   4   2  11     8155.82     7156.21    340.44 o 
   6   2  11    56730.75    53633.46   3771.76 o 
   8   2  11     2698.72     2800.17    601.59 o 
  10   2  11    37037.49    36138.49   1597.14 o 
  12   2  11     1943.41     1947.81    242.18 o 
  14   2  11    28873.12    29302.92   1666.89 o 
  16   2  11      161.73      259.27    192.65 o 
  18   2  11    30623.57    32092.63   2929.68 o 
  20   2  11     1169.95     1356.58    253.31 o 
  22   2  11    11985.18    11983.47    671.33 o 
  24   2  11      398.94      605.31    223.45 o 
  26   2  11     7980.20     8578.50    557.71 o 
  28   2  11     4591.82     5111.29    832.27 o 
  30   2  11     1653.82     1584.58    342.42 o 
 -33   3  11      231.02      103.02    190.47 o 
 -31   3  11     1824.16     1734.18    252.45 o 
 -29   3  11       89.35      237.71    318.93 o 
 -27   3  11     1531.28     1358.84    233.25 o 
 -25   3  11       67.17       39.03    165.57 o 
 -23   3  11     5109.98     5108.32    634.92 o 
 -21   3  11     9172.98     8629.21    495.15 o 
 -19   3  11     8805.63     8082.26    609.66 o 
 -17   3  11     2043.16     1817.78    249.03 o 
 -15   3  11     6049.96     6143.30    391.86 o 
 -13   3  11     2442.30     2353.09    232.00 o 
 -11   3  11     3564.37     3913.70    227.63 o 
  -9   3  11     6334.45     5854.36    290.48 o 
  -7   3  11    16843.15    17352.60    559.72 o 
  -5   3  11    14642.93    14186.80    553.42 o 
  -3   3  11     1321.25     1464.55    133.94 o 
  -1   3  11     7186.72     6428.97    452.44 o 
   1   3  11     1305.30     1325.86    138.17 o 
   3   3  11    20690.54    20760.91    818.58 o 
   5   3  11       24.36       29.68     99.10 o 
   7   3  11    11625.12    11478.67    589.24 o 
   9   3  11     1894.99     1820.79    209.44 o 
  11   3  11     7117.30     6360.88    845.78 o 
  13   3  11     2579.65     2527.17    253.46 o 
  15   3  11    10583.70    10691.91    770.60 o 
  17   3  11    12830.64    13835.44    724.24 o 
  19   3  11      180.76      129.97    176.71 o 
  21   3  11     1589.24     1589.05    261.55 o 
  23   3  11      894.77      764.73    531.55 o 
  25   3  11     2496.15     2379.69    307.61 o 
  27   3  11      205.64      -95.54    212.22 o 
  29   3  11     1281.94      904.66    261.76 o 
 -32   4  11     5624.34     5533.68    574.42 o 
 -30   4  11    13023.31    14240.97    728.03 o 
 -28   4  11    11399.21    12097.13    646.83 o 
 -26   4  11    13330.37    14189.62    721.78 o 
 -24   4  11    15018.72    16267.30    792.62 o 
 -22   4  11     7840.89     8494.23    495.15 o 
 -20   4  11    41465.13    43421.11   1839.20 o 
 -18   4  11     1743.54     2054.99    309.53 o 
 -16   4  11    45393.77    48232.69   2025.29 o 
 -14   4  11      509.30      415.47    260.78 o 
 -12   4  11    70614.32    76396.56   3163.87 o 
 -10   4  11     2670.02     2652.71    250.34 o 
  -8   4  11    84470.90    87640.48   7102.18 o 
  -6   4  11    13695.02    14288.99   1144.32 o 
  -4   4  11    52763.19    52773.18   3258.52 o 
  -2   4  11    26792.02    26943.34    968.40 o 
   0   4  11    40043.91    40506.52   1403.43 o 
   2   4  11    61807.64    68090.89   2298.97 o 
   4   4  11    33496.50    33918.95   1388.32 o 
   6   4  11    66093.70    68625.48   2879.33 o 
   8   4  11     4742.59     4231.52    429.35 o 
  10   4  11    40237.71    38191.83   1667.58 o 
  12   4  11     1005.86     1029.30    188.11 o 
  14   4  11    44368.45    39927.29   1757.85 o 
  16   4  11       18.91       85.33    159.82 o 
  18   4  11    26783.31    25855.03   1210.68 o 
  20   4  11     4651.80     4266.64    360.06 o 
  22   4  11    14845.69    15976.73   1212.28 o 
  24   4  11     6607.01     7596.33    535.07 o 
  26   4  11    12887.18    13204.37    750.44 o 
  28   4  11     7504.27     8935.87    596.75 o 
 -29   5  11      378.15      245.02    196.58 o 
 -27   5  11     1902.93     2030.37    253.69 o 
 -25   5  11       24.94      223.37    181.95 o 
 -23   5  11     2880.76     3028.78    286.45 o 
 -21   5  11       43.97     -172.75    334.20 o 
 -19   5  11     4310.45     4671.35    350.80 o 
 -17   5  11      939.90      952.21    202.09 o 
 -15   5  11     5625.83     5885.44    389.74 o 
 -13   5  11     2719.74     3228.16    424.65 o 
 -11   5  11     1466.61     1415.19    197.50 o 
  -9   5  11     7750.35     7131.44   1132.40 o 
  -7   5  11      998.54     1027.36    178.19 o 
  -5   5  11     8873.46     9114.95    394.95 o 
  -3   5  11       16.02      -25.47     87.77 o 
  -1   5  11     8236.26     8515.98    520.96 o 
   1   5  11      404.93      491.98    110.56 o 
   3   5  11    10255.43    10135.13    421.82 o 
   5   5  11     1706.79     1659.18    190.40 o 
   7   5  11     7413.23     7066.37   1063.10 o 
   9   5  11     3889.53     3675.25    289.15 o 
  11   5  11     1169.24      839.15    209.68 o 
  13   5  11     5543.00     5335.25    376.19 o 
  15   5  11     2900.33     2069.91    254.91 o 
  17   5  11     5115.85     4172.37    347.10 o 
  19   5  11      587.44      598.17    363.57 o 
  21   5  11     2953.83     2845.39    320.54 o 
  23   5  11     1007.12     1200.05    267.22 o 
  25   5  11     2993.91     2994.80    355.87 o 
  27   5  11      262.88      551.87    263.75 o 
 -28   6  11     3242.51     4678.79    557.98 o 
 -26   6  11     3768.49     4264.76    352.73 o 
 -24   6  11     5974.83     5497.31    398.14 o 
 -22   6  11     1764.99     2004.33    255.60 o 
 -20   6  11    12524.37    13194.94    695.00 o 
 -18   6  11     1310.29     1546.19    239.60 o 
 -16   6  11    16475.31    16236.58   1198.18 o 
 -14   6  11     1547.25     1105.48    202.69 o 
 -12   6  11     9473.97     9242.08    979.69 o 
 -10   6  11       48.03      -42.60    151.68 o 
  -8   6  11    29574.01    31765.51   1405.39 o 
  -6   6  11     2661.64     3713.89    483.39 o 
  -4   6  11    23603.84    25381.79    919.41 o 
  -2   6  11    11672.69    12691.79    508.27 o 
   0   6  11    10902.07    11410.88    468.05 o 
   2   6  11    15009.87    15590.05    599.98 o 
   4   6  11     4701.96     4745.11    325.79 o 
   6   6  11    17075.19    17807.55    846.78 o 
   8   6  11      263.94      463.47    154.54 o 
  10   6  11    11793.14    12824.31   1201.12 o 
  12   6  11       50.38       -3.51    154.07 o 
  14   6  11    14636.41    15046.22    873.97 o 
  16   6  11      397.03      497.57    210.27 o 
  18   6  11    12679.12    11551.58   1394.95 o 
  20   6  11     1436.87     1585.68    438.16 o 
  22   6  11     6782.22     7023.18    661.35 o 
  24   6  11     2925.24     2915.22    357.90 o 
 -25   7  11      255.55       64.55    196.44 o 
 -23   7  11    11410.00    13909.66    993.79 o 
 -21   7  11     2509.01     2715.14    301.75 o 
 -19   7  11    15015.67    17235.53    865.51 o 
 -17   7  11     8574.09     8883.01    843.43 o 
 -15   7  11    13998.00    14227.32   1534.73 o 
 -13   7  11    12402.48    12648.87    966.77 o 
 -11   7  11     8093.95     8190.31    505.30 o 
  -9   7  11    16996.55    17355.31   1151.20 o 
  -7   7  11    16649.19    18824.70    897.46 o 
  -5   7  11    36116.92    40542.06   1745.02 o 
  -3   7  11     1380.48     1698.27    168.85 o 
  -1   7  11    41933.75    45970.00   1592.09 o 
   1   7  11      768.95      738.12    132.70 o 
   3   7  11    36712.39    40505.87   1760.88 o 
   5   7  11     3454.54     3470.74    288.93 o 
   7   7  11    25459.14    27029.74   1233.04 o 
   9   7  11     5371.39     5896.94    402.85 o 
  11   7  11    14556.23    15579.01   1557.05 o 
  13   7  11     8633.39     9654.66    573.54 o 
  15   7  11     7584.35     8377.50    487.49 o 
  17   7  11     8104.14     8159.87    415.01 o 
  19   7  11     3835.59     4323.07    320.85 o 
  21   7  11    10911.22    10335.89    638.44 o 
 -22   8  11      116.42       55.65    213.30 o 
 -20   8  11        6.31       20.21    242.57 o 
 -18   8  11        5.66      131.57    352.41 o 
 -16   8  11       28.92     -249.03    315.99 o 
 -14   8  11       42.94      299.85    194.25 o 
 -12   8  11       12.43      -10.83    183.46 o 
 -10   8  11      145.87       -8.11    232.59 o 
  -8   8  11      712.37      766.31    204.86 o 
  -6   8  11      371.17      506.09    198.52 o 
  -4   8  11       50.09       75.65    170.58 o 
  -2   8  11      250.37      192.13    150.22 o 
   0   8  11        3.88     -224.16    273.70 o 
   2   8  11      320.37      264.96    148.46 o 
   4   8  11      122.78      -89.77    144.08 o 
   6   8  11      140.77      287.45    165.96 o 
   8   8  11        3.39      242.37    171.42 o 
  10   8  11        1.19       43.74    196.76 o 
  12   8  11        3.35      -92.30    139.98 o 
  14   8  11        6.45       66.66    206.20 o 
  16   8  11      220.50      170.34    199.07 o 
  18   8  11       76.00     -123.73    150.82 o 
 -15   9  11     8701.85     9081.65    586.52 o 
 -13   9  11     7202.58     8474.38    558.19 o 
 -11   9  11     6134.70     6664.87    471.47 o 
  -9   9  11    15142.80    16523.02    842.94 o 
  -7   9  11     2780.63     3126.31    370.61 o 
  -5   9  11    20174.50    22078.65   1040.32 o 
  -3   9  11      107.60      -11.82    249.03 o 
  -1   9  11    14891.46    15558.78   1130.05 o 
   1   9  11      421.83      601.66    187.68 o 
   3   9  11    14540.13    15684.38    793.56 o 
   5   9  11     1258.00     1172.38    223.08 o 
   7   9  11    11718.29    13169.49    925.07 o 
   9   9  11     3036.85     3424.34    335.05 o 
  11   9  11     9853.45    11465.62    725.55 o 
  13   9  11     3993.35     4370.46    312.08 o 
  -4  10  11     6247.06     7075.30    470.79 o 
  -2  10  11     3739.43     3076.52    456.95 o 
   0  10  11     3583.87     4630.63    554.45 o 
   2  10  11     2002.30     1752.64    404.09 o 
 -32   0  12    12205.22    12626.75   1036.08 o 
 -30   0  12     9424.80    10493.51    899.81 o 
 -28   0  12    32375.31    32657.58   2086.25 o 
 -26   0  12     4433.03     4623.58    528.61 o 
 -24   0  12    32424.08    29422.48   1858.36 o 
 -22   0  12      107.64       56.39    233.76 o 
 -20   0  12    28232.85    28392.28   1765.56 o 
 -18   0  12     1803.18     1679.81    292.50 o 
 -16   0  12    17585.58    18146.62   1172.34 o 
 -14   0  12     6565.16     5950.98    501.59 o 
 -12   0  12    18103.97    16880.31   1091.29 o 
 -10   0  12    38464.25    35398.13   2093.30 o 
  -8   0  12    64577.94    63665.46   4088.51 o 
  -6   0  12    59807.41    56941.43   3993.95 o 
  -4   0  12    99910.67    89303.44  12725.43 o 
  -2   0  12    39135.01    34740.58   5255.57 o 
   0   0  12     3846.47     3805.30    288.39 o 
   2   0  12    55401.00    53995.47   2262.27 o 
   4   0  12     3763.87     3588.92    858.70 o 
   6   0  12   121349.79   118155.21   5474.65 o 
   8   0  12     3231.75     2861.61    241.55 o 
  10   0  12    60280.64    64141.64   3928.17 o 
  12   0  12     8250.53    10142.28    875.14 o 
  14   0  12    41727.89    41979.92   2670.07 o 
  16   0  12     9929.03    13068.43   1030.20 o 
  18   0  12    30840.97    30532.56   2016.94 o 
  20   0  12    14933.29    15644.53   1166.47 o 
  22   0  12    11099.48    11728.11    943.28 o 
  24   0  12    19044.34    18573.04   1322.70 o 
  26   0  12     6698.02     6738.03    668.40 o 
  28   0  12    14873.98    16510.28   1213.46 o 
  30   0  12     2575.67     2747.60    451.08 o 
 -33   1  12      486.47      483.01    244.81 o 
 -31   1  12     4935.68     4253.13    385.98 o 
 -29   1  12     1448.52     1526.05    341.84 o 
 -27   1  12     7466.96     7337.17    492.39 o 
 -25   1  12     1499.55     1189.86    288.39 o 
 -23   1  12     6403.95     6217.76    413.89 o 
 -21   1  12     6128.55     6097.11    905.10 o 
 -19   1  12     1685.55     1736.16    261.96 o 
 -17   1  12     7179.73     6709.68    406.97 o 
 -15   1  12     3947.50     3987.97    293.52 o 
 -13   1  12     1350.72     1395.52    185.74 o 
 -11   1  12     4985.72     4598.46    301.77 o 
  -9   1  12     4791.02     4205.49    242.29 o 
  -7   1  12     9445.66     8074.43    369.91 o 
  -5   1  12    13708.00    12702.23    429.02 o 
  -3   1  12      925.58      844.74    104.79 o 
  -1   1  12     3985.02     3431.39    253.01 o 
   1   1  12    13684.03    13039.23    596.10 o 
   3   1  12     3342.70     3189.09    175.78 o 
   5   1  12    13541.99    12346.79    434.18 o 
   7   1  12     7875.15     7416.02    582.07 o 
   9   1  12     8016.93     7911.71    373.05 o 
  11   1  12     2937.50     2465.75    193.01 o 
  13   1  12    10469.20    10175.96    737.71 o 
  15   1  12     2473.67     2176.76    281.36 o 
  17   1  12     5016.63     5104.08    506.29 o 
  19   1  12      196.44      -72.92    190.03 o 
  21   1  12     1575.56     1752.35    279.56 o 
  23   1  12       72.37     -120.87    195.17 o 
  25   1  12     3197.76     3625.78    361.77 o 
  27   1  12      560.69      465.68    217.21 o 
  29   1  12     1103.89     1456.97    567.96 o 
 -32   2  12     5992.10     6771.38    477.95 o 
 -30   2  12     2936.03     3237.47    329.76 o 
 -28   2  12     6623.77     6971.04    463.05 o 
 -26   2  12     1333.41     1238.95    231.81 o 
 -24   2  12    12342.64    12735.07    670.64 o 
 -22   2  12       23.82      -47.98    160.72 o 
 -20   2  12    21763.65    21451.89    995.63 o 
 -18   2  12      598.45      380.11    170.19 o 
 -16   2  12    30743.82    29822.63   1304.55 o 
 -14   2  12     1793.64     1380.01    197.91 o 
 -12   2  12    30988.87    30547.41   1386.72 o 
 -10   2  12     1139.86     1000.70    125.97 o 
  -8   2  12    12115.19    11351.22    477.02 o 
  -6   2  12    23881.79    23491.52    724.66 o 
  -4   2  12      454.39      554.28     89.16 o 
  -2   2  12    26703.57    24733.26    769.01 o 
   0   2  12     9566.18     9247.00    397.09 o 
   2   2  12    49424.21    44457.03   1817.86 o 
   4   2  12     5194.48     4844.16    279.42 o 
   6   2  12    29180.15    27688.07   1966.79 o 
   8   2  12       64.07      325.97    158.00 o 
  10   2  12    33065.82    33250.97   1494.13 o 
  12   2  12     2493.50     2852.82    282.88 o 
  14   2  12    20614.04    21340.01   1027.47 o 
  16   2  12     7629.13     8541.21    533.68 o 
  18   2  12    12549.71    12079.69    680.19 o 
  20   2  12     6487.89     6676.65    477.19 o 
  22   2  12     6259.54     6113.70    449.87 o 
  24   2  12     4526.08     4657.50    408.70 o 
  26   2  12     3865.09     3516.87    553.87 o 
  28   2  12     5306.82     5615.58    449.44 o 
 -31   3  12    16573.28    18832.41    923.24 o 
 -29   3  12      546.58      667.53    213.43 o 
 -27   3  12    18508.00    20105.21   1330.92 o 
 -25   3  12     4036.38     3945.02    324.70 o 
 -23   3  12    23491.39    26113.35   1260.44 o 
 -21   3  12    20009.01    20240.46    950.79 o 
 -19   3  12    18447.69    19224.31    902.32 o 
 -17   3  12    27098.33    26245.18   1174.93 o 
 -15   3  12    22852.65    24279.68   1617.55 o 
 -13   3  12    32208.09    32357.68   1407.58 o 
 -11   3  12     6326.16     6634.27    664.29 o 
  -9   3  12    42776.09    43725.25   1507.20 o 
  -7   3  12      330.61      238.11    111.50 o 
  -5   3  12    51858.55    51796.11   1532.67 o 
  -3   3  12       85.60      235.60     99.16 o 
  -1   3  12    74500.06    76538.54   3178.83 o 
   1   3  12     8874.99     8535.26    645.96 o 
   3   3  12    51883.96    52133.39   1794.03 o 
   5   3  12    17758.05    18470.96    706.64 o 
   7   3  12    23490.13    20980.98    976.72 o 
   9   3  12    27784.96    25050.66   2244.83 o 
  11   3  12     7960.85     6936.75    676.62 o 
  13   3  12    40958.09    40175.64   1775.76 o 
  15   3  12     2357.73     2442.71    267.17 o 
  17   3  12    33587.87    36071.06   1626.62 o 
  19   3  12       59.55       50.34    190.78 o 
  21   3  12    18737.56    19463.51    982.96 o 
  23   3  12      162.07      390.00    231.99 o 
  25   3  12    11880.79    13296.58    756.87 o 
  27   3  12     1455.16     1738.17    304.13 o 
 -30   4  12      414.82      470.91    211.69 o 
 -28   4  12        1.20      -26.68    183.09 o 
 -26   4  12      287.47      651.57    212.85 o 
 -24   4  12      332.43      345.81    182.61 o 
 -22   4  12        4.86       59.31    161.20 o 
 -20   4  12       25.80      -15.96    155.91 o 
 -18   4  12      484.51      544.41    185.60 o 
 -16   4  12        0.12      -52.58    147.91 o 
 -14   4  12     1224.90     1235.67    207.05 o 
 -12   4  12      619.88      555.99    174.32 o 
 -10   4  12       62.30        3.30    106.49 o 
  -8   4  12      341.03      408.68    155.65 o 
  -6   4  12      107.82        4.23    123.06 o 
  -4   4  12        4.54      -42.37     84.15 o 
  -2   4  12      309.20      394.06    120.29 o 
   0   4  12      462.05      515.98    114.45 o 
   2   4  12      271.52      295.76    111.43 o 
   4   4  12      170.08      141.06    106.38 o 
   6   4  12     1186.35     1053.86    372.96 o 
   8   4  12       78.42       -2.80    129.57 o 
  10   4  12       73.92       86.41    141.32 o 
  12   4  12      906.82      694.64    174.11 o 
  14   4  12     1080.88      950.24    191.41 o 
  16   4  12      607.69      500.65    190.85 o 
  18   4  12      306.86      350.41    184.35 o 
  20   4  12      311.91      279.86    195.28 o 
  22   4  12       40.27      210.30    221.11 o 
  24   4  12        0.17       59.00    226.22 o 
  26   4  12        6.66      -94.08    364.15 o 
 -29   5  12     1385.99     1449.23    256.26 o 
 -27   5  12    12005.21    12973.25    687.58 o 
 -25   5  12     3565.29     3429.33    311.21 o 
 -23   5  12    17576.32    18427.33    975.58 o 
 -21   5  12     4294.77     4836.06    368.22 o 
 -19   5  12    14205.70    16052.67    801.83 o 
 -17   5  12    14021.13    15626.44   1190.55 o 
 -15   5  12     3029.54     3417.68    301.72 o 
 -13   5  12    36768.19    37599.55   1627.85 o 
 -11   5  12     1551.37     1375.38    211.16 o 
  -9   5  12    43907.82    42522.17   5263.20 o 
  -7   5  12      254.29      215.17    325.39 o 
  -5   5  12    35549.33    36740.52   1601.03 o 
  -3   5  12     1081.09     1166.47    178.86 o 
  -1   5  12    49843.72    53693.03   2101.84 o 
   1   5  12     5712.62     6529.00    339.71 o 
   3   5  12    39812.58    43824.20   1932.05 o 
   5   5  12    32343.32    33555.33   1476.85 o 
   7   5  12    13492.92    15366.22   1315.65 o 
   9   5  12    28121.86    29032.15   1309.70 o 
  11   5  12     9104.07     9059.88    521.25 o 
  13   5  12    13787.14    13486.40    701.16 o 
  15   5  12     2400.83     2097.45    268.77 o 
  17   5  12    16213.32    16013.12   1035.49 o 
  19   5  12       50.52      -35.50    262.54 o 
  21   5  12    21615.21    23790.50   2228.39 o 
  23   5  12       42.14       37.60    230.88 o 
  25   5  12    14125.97    16588.99    899.99 o 
 -26   6  12      900.65      900.22    225.20 o 
 -24   6  12     8884.22    10590.29    602.36 o 
 -22   6  12      897.52     1086.36    240.75 o 
 -20   6  12    12792.32    13849.02    726.88 o 
 -18   6  12      295.52      275.58    193.53 o 
 -16   6  12     8555.57     9865.64    572.67 o 
 -14   6  12     2213.69     1924.14    431.11 o 
 -12   6  12    14296.99    14559.18   1322.11 o 
 -10   6  12     3480.67     3672.75    331.26 o 
  -8   6  12    14101.94    14820.37    749.19 o 
  -6   6  12     7927.78     9385.73    534.91 o 
  -4   6  12     7896.05     8526.21   1110.67 o 
  -2   6  12    21144.73    22655.19    835.60 o 
   0   6  12     5657.71     5561.57    311.63 o 
   2   6  12    24347.58    24680.14   1116.99 o 
   4   6  12      532.91      495.33    154.37 o 
   6   6  12    20561.61    20564.21    962.70 o 
   8   6  12      174.27      259.68    155.36 o 
  10   6  12    17707.15    17868.20    875.29 o 
  12   6  12      810.81     1137.28    214.38 o 
  14   6  12     7532.85     7629.04    493.82 o 
  16   6  12     2234.02     2433.92    292.54 o 
  18   6  12     5776.32     5561.31    429.08 o 
  20   6  12     6825.07     6735.53    707.16 o 
  22   6  12     5371.41     6170.08    925.66 o 
 -23   7  12      165.72      336.52    221.53 o 
 -21   7  12     1303.68     1032.43    244.03 o 
 -19   7  12      999.60      990.87    242.42 o 
 -17   7  12     5544.81     5456.42    414.90 o 
 -15   7  12      391.48      192.65    304.24 o 
 -13   7  12     3499.14     3340.83    717.15 o 
 -11   7  12       19.73      -26.71    168.78 o 
  -9   7  12     3890.38     3928.33    335.17 o 
  -7   7  12      274.40      209.18    180.31 o 
  -5   7  12     5556.12     5743.07    632.57 o 
  -3   7  12      423.34      432.52    335.96 o 
  -1   7  12     6244.91     6819.01    488.98 o 
   1   7  12      555.14      771.67    178.55 o 
   3   7  12     4731.49     5248.34    358.16 o 
   5   7  12     1399.96     1627.11    221.94 o 
   7   7  12     1855.03     2601.49    263.27 o 
   9   7  12     1907.46     2603.77    274.56 o 
  11   7  12      280.23      348.99    185.97 o 
  13   7  12     2873.95     2951.86    427.59 o 
  15   7  12      822.94      919.36    236.66 o 
  17   7  12     2809.98     2669.05    466.94 o 
  19   7  12      312.00      654.64    386.47 o 
 -18   8  12       63.55     -155.06    350.06 o 
 -16   8  12    17465.50    15599.89   1225.20 o 
 -14   8  12     1900.38     2483.30    496.89 o 
 -12   8  12    17733.37    19586.03    970.73 o 
 -10   8  12     6108.08     6547.70    455.66 o 
  -8   8  12    11676.19    13533.61   1034.90 o 
  -6   8  12     9971.89    10969.50    620.71 o 
  -4   8  12     9428.19     9561.07    549.02 o 
  -2   8  12    16151.58    17854.21    861.17 o 
   0   8  12     5295.33     5580.23    432.87 o 
   2   8  12    18163.97    19945.20    952.02 o 
   4   8  12     1210.78     1281.04    355.34 o 
   6   8  12    21091.06    23704.16   1115.43 o 
   8   8  12      419.63      417.38    197.06 o 
  10   8  12    17579.19    20257.90    996.75 o 
  12   8  12     1992.42     2255.15    359.46 o 
  14   8  12    12973.73    14971.27    811.28 o 
  16   8  12     1093.80     1502.08    394.70 o 
 -11   9  12      606.51      586.96    229.65 o 
  -9   9  12     2275.57     2626.29    316.94 o 
  -7   9  12       44.93      154.36    208.84 o 
  -5   9  12     3244.14     3616.26    719.50 o 
  -3   9  12      334.81      250.21    293.67 o 
  -1   9  12     2785.27     2035.74    393.52 o 
   1   9  12      148.62     -111.02    164.12 o 
   3   9  12     1545.31     1513.00    236.51 o 
   5   9  12      306.24       64.07    244.92 o 
   7   9  12     1038.19      991.57    233.49 o 
   9   9  12     1892.81     2335.53    291.41 o 
 -31   1  13    14285.07    13813.63    770.41 o 
 -29   1  13     4641.18     4718.55    523.91 o 
 -27   1  13    19510.92    19040.91    948.54 o 
 -25   1  13    14968.76    14361.60    753.94 o 
 -23   1  13    12898.06    12914.62    682.11 o 
 -21   1  13    23970.50    23805.09   1088.71 o 
 -19   1  13     6849.94     6671.53    423.07 o 
 -17   1  13    47395.94    44977.11   1890.20 o 
 -15   1  13      239.85      103.31    145.75 o 
 -13   1  13    45556.22    45482.55   1900.84 o 
 -11   1  13      990.79      948.00    172.75 o 
  -9   1  13    74750.29    73468.78   2974.37 o 
  -7   1  13     4924.62     4276.06    239.58 o 
  -5   1  13    46413.82    44032.95   1635.09 o 
  -3   1  13    12989.84    12533.96    436.29 o 
  -1   1  13    41747.00    38664.21   1162.42 o 
   1   1  13    17041.28    16330.32    717.37 o 
   3   1  13    29023.79    26055.99   1487.99 o 
   5   1  13    27742.24    25900.38   1150.92 o 
   7   1  13     4032.75     3847.66    353.52 o 
   9   1  13    37094.54    37227.42   2000.65 o 
  11   1  13     1059.55     1137.20    385.89 o 
  13   1  13    41169.88    43779.82   1954.86 o 
  15   1  13       61.11      -31.05    188.47 o 
  17   1  13    27070.69    27854.17   1315.52 o 
  19   1  13     2842.83     3520.93    352.56 o 
  21   1  13    14334.56    14995.37    816.41 o 
  23   1  13     2723.22     2790.51    332.65 o 
  25   1  13     9921.40    10192.79    627.87 o 
  27   1  13     4337.75     4930.42    415.99 o 
 -30   2  13     1579.01     1698.15    283.40 o 
 -28   2  13    11553.75    11469.60    648.71 o 
 -26   2  13      203.30     -134.57    186.46 o 
 -24   2  13    20173.69    19382.66    934.54 o 
 -22   2  13       14.90      -72.65    170.84 o 
 -20   2  13    35898.05    35249.89   1539.46 o 
 -18   2  13     1854.47     2061.92    253.44 o 
 -16   2  13    20910.35    20337.64    946.18 o 
 -14   2  13     9750.01     8682.04    490.69 o 
 -12   2  13     4960.57     5234.14    350.07 o 
 -10   2  13     4780.96     4335.81    374.73 o 
  -8   2  13    28950.53    27163.99   1408.92 o 
  -6   2  13    16486.26    15497.54    598.50 o 
  -4   2  13     4595.72     4339.50    210.26 o 
  -2   2  13    15571.33    15551.86    521.66 o 
   0   2  13      555.89      638.22    106.44 o 
   2   2  13    23281.66    21726.89    929.99 o 
   4   2  13      742.69      660.97    112.36 o 
   6   2  13    11836.31    10879.24    616.88 o 
   8   2  13     9378.69     8057.62    560.58 o 
  10   2  13    16776.29    16595.38    838.26 o 
  12   2  13     8904.74     8693.55    537.80 o 
  14   2  13    15094.92    14260.77    904.51 o 
  16   2  13     8643.09     9708.99    583.09 o 
  18   2  13     3572.97     4113.60    394.11 o 
  20   2  13     9424.33    10021.26   1317.42 o 
  22   2  13     1329.02     1642.37    588.52 o 
  24   2  13     8527.66     8950.09    587.27 o 
  26   2  13       42.15      -68.53    217.76 o 
 -29   3  13      412.22      248.56    262.54 o 
 -27   3  13     1213.83     1141.54    284.86 o 
 -25   3  13     4190.81     3836.51    511.58 o 
 -23   3  13      558.55      467.37    198.78 o 
 -21   3  13     6893.87     6463.08    435.89 o 
 -19   3  13      311.58      275.84    178.39 o 
 -17   3  13     8154.70     7515.82    461.46 o 
 -15   3  13     2162.57     1820.54    238.07 o 
 -13   3  13     2629.55     2431.23    249.90 o 
 -11   3  13     1678.28     1739.92    385.89 o 
  -9   3  13     5231.21     5032.57    280.07 o 
  -7   3  13     5242.22     5317.63    287.52 o 
  -5   3  13     1544.44     1398.36    149.27 o 
  -3   3  13     4275.52     4050.46    309.43 o 
  -1   3  13      806.08      815.87    107.83 o 
   1   3  13     3900.33     4109.35    250.14 o 
   3   3  13     1947.91     2027.99    186.31 o 
   5   3  13     9657.91     9082.71    505.82 o 
   7   3  13     9235.67     8304.98    494.54 o 
   9   3  13     3534.43     3245.85    424.65 o 
  11   3  13     1810.59     1743.34    371.20 o 
  13   3  13     3454.05     3422.37    316.83 o 
  15   3  13     1512.12     1356.43    233.88 o 
  17   3  13     4128.67     4464.53    381.67 o 
  19   3  13     2210.09     2329.68    310.47 o 
  21   3  13      487.31      583.06    226.94 o 
  23   3  13       24.12      117.37    215.00 o 
  25   3  13     2147.48     2128.11    327.24 o 
 -28   4  13    15899.28    17492.57    871.72 o 
 -26   4  13      636.25      703.97    220.99 o 
 -24   4  13    25124.82    28174.67   1277.28 o 
 -22   4  13      607.22      431.53    197.29 o 
 -20   4  13    29325.63    31792.95   1410.35 o 
 -18   4  13     8907.81     8816.36    526.33 o 
 -16   4  13    37147.23    41004.35   1760.57 o 
 -14   4  13    13918.68    13512.60    698.56 o 
 -12   4  13    25004.42    24577.72   1120.55 o 
 -10   4  13    14332.68    14760.98    595.45 o 
  -8   4  13     9359.24     9581.44    428.86 o 
  -6   4  13    23224.57    22804.08   2428.09 o 
  -4   4  13     4505.04     4138.46    374.14 o 
  -2   4  13    38155.87    38545.19   1364.34 o 
   0   4  13      623.91      708.33    127.53 o 
   2   4  13    49984.11    51856.16   1836.66 o 
   4   4  13       61.25      315.55    139.08 o 
   6   4  13    53930.91    54002.44   4124.34 o 
   8   4  13     3338.35     3834.17    305.46 o 
  10   4  13    26235.99    24456.07   1135.39 o 
  12   4  13     8124.90     7818.99    892.77 o 
  14   4  13    13368.29    12586.79    678.72 o 
  16   4  13    22351.21    21719.55   1058.23 o 
  18   4  13     4809.61     5232.73    417.32 o 
  20   4  13    19253.05    21126.13   1055.31 o 
  22   4  13      945.22     1110.11    272.72 o 
  24   4  13    13902.13    15154.12    845.38 o 
 -27   5  13     1357.81     1606.82    266.26 o 
 -25   5  13      818.18     1249.75    237.06 o 
 -23   5  13     2137.23     2666.84    295.03 o 
 -21   5  13     6439.77     6977.28    501.59 o 
 -19   5  13     1229.36     1357.67    240.70 o 
 -17   5  13     7015.69     8139.95    503.39 o 
 -15   5  13     1203.47     1323.40    229.65 o 
 -13   5  13     6795.18     7265.90    465.93 o 
 -11   5  13        0.53      -29.24    150.21 o 
  -9   5  13     3385.19     3044.25    290.13 o 
  -7   5  13      320.00      288.15    174.44 o 
  -5   5  13     4650.58     4500.25    526.26 o 
  -3   5  13      910.45     1034.11    138.68 o 
  -1   5  13     5253.72     5311.78    289.97 o 
   1   5  13     1973.96     2173.08    180.08 o 
   3   5  13    11882.91    11695.95   1073.67 o 
   5   5  13     7242.71     7438.68    444.35 o 
   7   5  13     1745.52     1795.86    215.96 o 
   9   5  13     1002.05     1125.62    367.68 o 
  11   5  13     2039.78     2035.77    248.48 o 
  13   5  13     3352.55     2937.60    294.09 o 
  15   5  13      561.58      435.55    194.28 o 
  17   5  13     2795.71     2423.12    304.24 o 
  19   5  13     1694.81     1545.09    427.00 o 
  21   5  13     2069.02     1842.07    308.50 o 
  23   5  13      462.51      395.30    259.97 o 
 -24   6  13     6381.62     6857.45    470.10 o 
 -22   6  13      106.53       29.35    204.31 o 
 -20   6  13     8485.88     9207.07    563.57 o 
 -18   6  13     2785.83     3081.20    320.69 o 
 -16   6  13     2803.73     3224.76    321.76 o 
 -14   6  13     5059.61     5282.78    389.68 o 
 -12   6  13     2795.70     2229.56    451.08 o 
 -10   6  13    10447.01    10830.39    609.27 o 
  -8   6  13     5762.90     6350.93    974.41 o 
  -6   6  13    26081.47    26710.70   1220.93 o 
  -4   6  13     3585.83     3900.34    468.70 o 
  -2   6  13    17849.25    18945.77    726.36 o 
   0   6  13     1312.86     1441.61    167.45 o 
   2   6  13    13557.46    14476.89    714.65 o 
   4   6  13      394.19      214.38    149.64 o 
   6   6  13    11877.11    11936.75    846.95 o 
   8   6  13     1644.98     2056.49    245.27 o 
  10   6  13    11233.49    12927.95    686.64 o 
  12   6  13     3633.87     3494.20    317.49 o 
  14   6  13     6932.25     7277.61    484.44 o 
  16   6  13     4850.68     5012.74    409.22 o 
  18   6  13     4211.98     3802.18    373.25 o 
  20   6  13     3799.16     4075.46    392.56 o 
 -21   7  13     9724.36    11144.72   1043.13 o 
 -19   7  13     2461.56     2836.12    324.84 o 
 -17   7  13    15235.34    16371.37   1170.58 o 
 -15   7  13      228.61      -45.81    321.87 o 
 -13   7  13    15124.54    13651.08   1093.64 o 
 -11   7  13      136.94       43.35    191.86 o 
  -9   7  13    17908.25    22064.66   1117.72 o 
  -7   7  13      735.21     1054.86    388.82 o 
  -5   7  13    22331.33    24316.13   1128.41 o 
  -3   7  13     4396.76     4279.06    473.99 o 
  -1   7  13    11855.93    12283.91    636.51 o 
   1   7  13     6976.84     7157.18    438.27 o 
   3   7  13     8444.07     9115.51    519.10 o 
   5   7  13    16673.67    17632.44    859.26 o 
   7   7  13     4314.82     4665.10    358.93 o 
   9   7  13    18018.61    18592.59   1249.87 o 
  11   7  13      796.04      564.35    345.36 o 
  13   7  13    15544.25    16196.24    848.76 o 
  15   7  13        5.70      372.51    322.45 o 
  17   7  13    13587.00    14055.88    784.76 o 
 -16   8  13       42.30     -164.46    327.74 o 
 -14   8  13      220.85      199.70    341.84 o 
 -12   8  13        5.74      -61.80    198.37 o 
 -10   8  13        8.96      -26.54    494.54 o 
  -8   8  13       23.52      271.99    205.37 o 
  -6   8  13        8.14      -82.35    301.90 o 
  -4   8  13      546.51      641.35    212.52 o 
  -2   8  13       49.00     -180.90    244.34 o 
   0   8  13      568.32      514.04    174.56 o 
   2   8  13      106.56      112.13    166.41 o 
   4   8  13       11.29     -199.70    199.70 o 
   6   8  13       37.52       38.96    172.53 o 
   8   8  13       12.12      -56.51    233.76 o 
  10   8  13       34.04     -174.98    174.98 o 
  12   8  13      228.10      675.18    233.13 o 
  -5   9  13     9000.27    10681.78    624.94 o 
  -3   9  13     3235.95     4650.60    553.28 o 
  -1   9  13     6063.50     6918.93    684.84 o 
   1   9  13     3811.44     4094.97    518.04 o 
 -30   0  14      511.74      682.50    392.35 o 
 -28   0  14    24561.30    24820.04   1683.33 o 
 -26   0  14     5926.26     5166.29    586.17 o 
 -24   0  14    29940.76    28889.17   1860.71 o 
 -22   0  14     5151.82     5410.63    567.38 o 
 -20   0  14    42040.63    41149.41   2498.57 o 
 -18   0  14    14722.96    13604.09    966.77 o 
 -16   0  14    26384.93    24588.63   1555.29 o 
 -14   0  14    37023.61    34932.95   2113.27 o 
 -12   0  14     5233.87     5368.34    501.59 o 
 -10   0  14    96870.66    96687.63   5502.25 o 
  -8   0  14      802.92      971.47    245.51 o 
  -6   0  14    90904.57    88719.69   5053.52 o 
  -4   0  14     3438.06     3821.49    774.71 o 
  -2   0  14    81974.13    58489.02   3574.58 o 
   0   0  14     4798.53     3982.89    435.22 o 
   2   0  14    38254.71    36718.47   1601.62 o 
   4   0  14     2870.71     2863.47    261.23 o 
   6   0  14    36932.75    35018.49   3338.47 o 
   8   0  14    26179.50    27520.65   1863.06 o 
  10   0  14    18951.17    20413.78   1462.49 o 
  12   0  14    25131.59    27761.47   1885.38 o 
  14   0  14     7778.05     7164.44    730.66 o 
  16   0  14    23453.98    25399.16   1745.59 o 
  18   0  14     2114.43     1747.94    375.90 o 
  20   0  14    18669.82    19642.00   1392.01 o 
  22   0  14      437.36      738.88    334.79 o 
  24   0  14    12811.88    14636.65   1126.53 o 
  26   0  14     1658.17     1897.13    397.05 o 
 -29   1  14     3713.22     3754.88    654.30 o 
 -27   1  14      292.28      474.55    271.94 o 
 -25   1  14     4394.28     3754.14    352.91 o 
 -23   1  14     1155.56      940.09    223.35 o 
 -21   1  14     8108.71     7503.89    470.74 o 
 -19   1  14      106.08      -50.31    146.19 o 
 -17   1  14     5500.75     4539.40    469.88 o 
 -15   1  14      104.84       35.26    155.06 o 
 -13   1  14     4786.12     3848.13    300.50 o 
 -11   1  14      654.76      589.28    170.73 o 
  -9   1  14     5083.57     4804.04    324.07 o 
  -7   1  14     5448.94     4980.07    329.79 o 
  -5   1  14     5473.87     4581.28    354.12 o 
  -3   1  14     7165.02     6404.44    277.64 o 
  -1   1  14     7316.90     6792.09    290.65 o 
   1   1  14     2024.17     2141.96    159.08 o 
   3   1  14     3267.09     3036.35    205.67 o 
   5   1  14     3063.33     2653.66    227.36 o 
   7   1  14        5.19      -36.26    107.42 o 
   9   1  14     8222.06     7140.37    366.17 o 
  11   1  14      831.59      844.31    231.71 o 
  13   1  14     4897.83     5234.83   1078.37 o 
  15   1  14      466.54      528.07    216.27 o 
  17   1  14     4904.74     5268.56    424.30 o 
  19   1  14      467.30      852.06    235.92 o 
  21   1  14     1950.32     2469.76    321.13 o 
  23   1  14      731.21     1075.67    269.68 o 
  25   1  14      150.33      175.35    232.89 o 
 -28   2  14     8705.29     8930.67    801.14 o 
 -26   2  14      276.82      176.00    204.71 o 
 -24   2  14     8905.61     8664.20    534.24 o 
 -22   2  14     2650.21     2805.15    645.49 o 
 -20   2  14    10104.81     9932.43    569.38 o 
 -18   2  14    17037.50    14618.42    749.57 o 
 -16   2  14    14240.55    14133.01    722.75 o 
 -14   2  14    23255.39    21668.43   1003.87 o 
 -12   2  14    18749.46    17380.11    825.61 o 
 -10   2  14    45746.18    45382.43   3581.04 o 
  -8   2  14      785.40      930.52    182.09 o 
  -6   2  14    13876.51    13558.67    548.68 o 
  -4   2  14      974.11      917.47    116.09 o 
  -2   2  14    22895.11    22523.12    723.90 o 
   0   2  14     2618.94     2801.51    176.87 o 
   2   2  14    31226.01    28721.20   1238.41 o 
   4   2  14     3574.04     3700.88    205.44 o 
   6   2  14    26309.34    24073.31   1474.84 o 
   8   2  14     2712.04     2678.60    208.68 o 
  10   2  14    11402.86    10410.98    561.02 o 
  12   2  14    10262.26    11178.87    647.89 o 
  14   2  14     2482.46     2457.41    358.28 o 
  16   2  14    11998.89    12785.71   1791.40 o 
  18   2  14       26.51     -176.24    179.14 o 
  20   2  14     8217.03     9138.40   1055.46 o 
  22   2  14       19.87       21.84    208.00 o 
  24   2  14     7819.97     7805.33    551.66 o 
 -27   3  14     5282.39     5574.17    423.21 o 
 -25   3  14    12212.69    12147.39   1110.67 o 
 -23   3  14     3511.84     3673.47    394.11 o 
 -21   3  14    29214.02    30198.04   2290.65 o 
 -19   3  14      598.21      643.09    206.15 o 
 -17   3  14    45136.40    45760.34   1956.38 o 
 -15   3  14      831.61      723.53    230.24 o 
 -13   3  14    47541.95    45906.79   2506.79 o 
 -11   3  14     4427.35     4157.30    334.28 o 
  -9   3  14    34403.20    35901.34   1565.36 o 
  -7   3  14    14171.70    13012.07    542.21 o 
  -5   3  14     8372.72     8503.31    399.10 o 
  -3   3  14    12314.28    11815.78    628.06 o 
  -1   3  14     9408.46     8855.08    610.22 o 
   1   3  14    29140.02    27952.93    881.54 o 
   3   3  14     5780.25     6326.61    431.16 o 
   5   3  14    41262.41    38867.69   1709.44 o 
   7   3  14     1899.19     1677.32    227.98 o 
   9   3  14    38522.22    34106.61   3293.83 o 
  11   3  14       93.94      175.32    167.39 o 
  13   3  14    21536.08    20633.22   1307.43 o 
  15   3  14     1460.98     1887.79    432.87 o 
  17   3  14    17913.33    18769.35   3077.10 o 
  19   3  14     7670.69     8234.48    557.95 o 
  21   3  14     6988.16     7209.54    866.92 o 
  23   3  14     6357.90     6828.25    517.63 o 
 -26   4  14       86.83        3.86    202.67 o 
 -24   4  14       13.54      -23.12    189.91 o 
 -22   4  14       54.02       30.87    237.87 o 
 -20   4  14       31.59      -24.48    176.60 o 
 -18   4  14       86.17      320.06    191.45 o 
 -16   4  14       12.05      -95.97    262.54 o 
 -14   4  14     2029.57     2053.76    394.70 o 
 -12   4  14       56.18      182.66    178.29 o 
 -10   4  14      688.03      642.15    198.03 o 
  -8   4  14       90.68     -109.88    109.88 o 
  -6   4  14        9.06       -3.85    115.56 o 
  -4   4  14      941.62      636.77    150.88 o 
  -2   4  14        1.50       82.56    112.16 o 
   0   4  14     3679.08     3684.49    236.79 o 
   2   4  14     1308.34     1203.10    152.53 o 
   4   4  14     1470.46     1418.55    198.64 o 
   6   4  14       25.10       -6.09    137.98 o 
   8   4  14     1630.69     1974.70    241.95 o 
  10   4  14      472.74      411.91    176.55 o 
  12   4  14      147.30      126.41    168.95 o 
  14   4  14      762.12      963.32    216.59 o 
  16   4  14        1.16     -177.01    177.01 o 
  18   4  14        2.54     -189.20    189.20 o 
  20   4  14      239.42      166.27    224.00 o 
  22   4  14       46.49     -145.51    223.49 o 
 -25   5  14     8766.27     9363.23    569.69 o 
 -23   5  14     2440.90     2745.95    804.08 o 
 -21   5  14    22728.24    22519.39   1067.26 o 
 -19   5  14      139.17      112.86    193.42 o 
 -17   5  14    21623.73    24341.86   1490.68 o 
 -15   5  14      768.90     1407.29    237.88 o 
 -13   5  14    23978.05    25236.02   1507.13 o 
 -11   5  14     5919.58     5166.06    382.47 o 
  -9   5  14    27026.13    25318.87   2789.30 o 
  -7   5  14    13946.56    13518.90   1068.97 o 
  -5   5  14    22997.73    22602.87   1069.98 o 
  -3   5  14    15435.84    16516.20   1216.98 o 
  -1   5  14    13572.90    13897.42    568.21 o 
   1   5  14    25394.96    27229.28   1716.81 o 
   3   5  14     3109.83     3131.81    269.32 o 
   5   5  14    20850.84    23572.00   1356.18 o 
   7   5  14       11.98       78.95    162.11 o 
   9   5  14    12658.51    12655.83    677.80 o 
  11   5  14       35.57      196.33    161.73 o 
  13   5  14    16348.29    15328.54    802.66 o 
  15   5  14      656.97      475.49    208.48 o 
  17   5  14    12691.66    12012.82   1147.67 o 
  19   5  14     2892.85     2789.86    341.85 o 
  21   5  14     7025.24     7950.41    805.84 o 
 -22   6  14     4146.07     3930.06    366.62 o 
 -20   6  14     8534.72     9902.06    599.26 o 
 -18   6  14     6192.43     6698.05    856.94 o 
 -16   6  14     8517.53     9180.16    565.51 o 
 -14   6  14     8380.20     8843.78    544.86 o 
 -12   6  14     6725.85     6821.14    763.55 o 
 -10   6  14    11549.33    10921.10    937.40 o 
  -8   6  14     2034.71     2109.26    275.55 o 
  -6   6  14    14022.61    15570.34    976.17 o 
  -4   6  14       25.70       -6.28    160.84 o 
  -2   6  14    15746.79    17854.76   1090.70 o 
   0   6  14     1348.23     1587.21    217.91 o 
   2   6  14    15844.58    16816.82   1011.41 o 
   4   6  14     2719.71     2860.08    264.87 o 
   6   6  14     9607.48     9637.97    547.41 o 
   8   6  14     2610.00     2933.29    380.60 o 
  10   6  14     9370.25    10887.90   1458.38 o 
  12   6  14     4628.12     4838.44    385.59 o 
  14   6  14     3257.49     4019.39    478.69 o 
  16   6  14     4064.21     4139.86    385.59 o 
  18   6  14      726.00      560.83    323.63 o 
 -17   7  14     1897.90     2088.36    308.73 o 
 -15   7  14      472.38      527.06    228.86 o 
 -13   7  14     2081.19     2088.60    468.70 o 
 -11   7  14      464.49      212.62    357.11 o 
  -9   7  14     1233.14     1415.14    255.50 o 
  -7   7  14     1637.10     1438.64    254.86 o 
  -5   7  14     1370.39     1175.48    248.13 o 
  -3   7  14     3190.01     3548.79    411.73 o 
  -1   7  14      424.01      473.40    267.83 o 
   1   7  14     3099.32     3181.40    285.47 o 
   3   7  14      200.26      141.31    158.84 o 
   5   7  14     2607.46     2539.59    271.57 o 
   7   7  14        1.42       33.42    163.98 o 
   9   7  14     1750.97     1729.28    264.97 o 
  11   7  14      163.52      234.93    298.37 o 
  13   7  14     1766.25     1867.83    284.06 o 
 -10   8  14    14930.33    19698.39   1428.42 o 
  -8   8  14      787.80     1376.74    587.93 o 
  -6   8  14    20816.52    24713.07   1327.99 o 
  -4   8  14       14.26       38.76    266.65 o 
   0   8  14      586.43     1009.06    339.49 o 
   2   8  14    14064.33    16943.09    848.53 o 
   4   8  14     2585.37     2323.74    309.53 o 
   6   8  14     9078.85    10265.42   1188.20 o 
 -27   1  15      157.76       71.94    230.41 o 
 -25   1  15    17666.31    18336.95   1174.10 o 
 -23   1  15        0.69      -80.61    165.86 o 
 -21   1  15    24733.36    23852.29   1111.91 o 
 -19   1  15     1406.18     1661.62    239.30 o 
 -17   1  15    27733.53    27140.91   1222.78 o 
 -15   1  15     8459.26     7229.33    737.71 o 
 -13   1  15    31496.31    29705.76   1305.33 o 
 -11   1  15    19601.17    18038.22    851.12 o 
  -9   1  15    31427.25    30651.33   1335.58 o 
  -7   1  15    49421.37    46660.00   1952.70 o 
  -5   1  15    12417.21    12278.57    615.97 o 
  -3   1  15    62353.81    58397.19   1807.49 o 
  -1   1  15     2650.77     2595.17    277.90 o 
   1   1  15    35974.92    32480.80   1364.55 o 
   3   1  15      937.48      853.86    138.82 o 
   5   1  15    35480.95    33329.54   1520.62 o 
   7   1  15     1059.53     1172.20    207.69 o 
   9   1  15    23830.75    24424.34   1189.74 o 
  11   1  15     4133.24     4582.73    401.10 o 
  13   1  15    19754.21    20745.34   1051.01 o 
  15   1  15     9840.09    10558.54    646.75 o 
  17   1  15    11072.35    11836.45    698.35 o 
  19   1  15    10008.12    11191.47    673.34 o 
  21   1  15     4015.05     4035.23    393.13 o 
  23   1  15     9432.23    11270.58    684.29 o 
 -26   2  15     5058.14     4992.52    411.55 o 
 -24   2  15     5301.48     5320.24    448.73 o 
 -22   2  15    10314.50    10316.88    755.33 o 
 -20   2  15     6319.54     6215.55    705.99 o 
 -18   2  15    15648.98    16072.09    811.91 o 
 -16   2  15     1644.91     1875.84    254.84 o 
 -14   2  15    15771.43    15962.48    797.85 o 
 -12   2  15     2641.86     2361.00    431.11 o 
 -10   2  15    37732.04    37441.58   1698.02 o 
  -8   2  15     1128.24      986.17    196.22 o 
  -6   2  15    36360.62    34192.56   1599.34 o 
  -4   2  15    11713.90    10049.53    486.48 o 
  -2   2  15    22328.60    20975.35    691.08 o 
   0   2  15    16509.18    14827.33    536.18 o 
   2   2  15     9673.57     8927.77    362.38 o 
   4   2  15    18898.68    17410.56    686.00 o 
   6   2  15     8564.47     8006.31   1187.71 o 
   8   2  15    13865.80    12386.47    629.19 o 
  10   2  15     7951.58     7857.68    523.40 o 
  12   2  15    14558.67    15218.39    820.81 o 
  14   2  15     1913.55     1787.86    307.18 o 
  16   2  15    14070.65    15359.97    838.36 o 
  18   2  15       22.38     -185.58    185.58 o 
  20   2  15     7548.00     7719.80    536.52 o 
  22   2  15      241.67      374.37    238.68 o 
 -25   3  15     2877.28     3318.00    341.66 o 
 -23   3  15      105.23     -183.59    183.59 o 
 -21   3  15     3978.54     3766.07    353.23 o 
 -19   3  15     1077.66      968.02    232.27 o 
 -17   3  15     3990.67     4365.85    605.55 o 
 -15   3  15      774.74      832.41    202.86 o 
 -13   3  15     5411.45     4902.96    475.75 o 
 -11   3  15     3893.64     3397.23    315.44 o 
  -9   3  15     2159.55     2373.47    268.50 o 
  -7   3  15     2977.41     2441.13    440.51 o 
  -5   3  15      454.76      492.06    139.10 o 
  -3   3  15     2177.47     2088.39    292.99 o 
  -1   3  15       23.76      -72.36     93.64 o 
   1   3  15     7672.95     7380.51    318.81 o 
   3   3  15      354.39      251.29    127.66 o 
   5   3  15    13466.14    13047.62    543.76 o 
   7   3  15      719.81      922.76    151.65 o 
   9   3  15     8029.79     6816.50    460.39 o 
  11   3  15      501.60      600.90    220.84 o 
  13   3  15     4947.10     5650.23    436.28 o 
  15   3  15     2638.94     2385.54    315.00 o 
  17   3  15       46.48     -182.37    274.88 o 
  19   3  15      903.65     1119.34    274.42 o 
  21   3  15      507.34      813.02    261.17 o 
 -24   4  15    11571.70    12784.90    708.90 o 
 -22   4  15    13442.19    13908.17    739.86 o 
 -20   4  15     6043.58     6083.37    441.47 o 
 -18   4  15    24189.33    25376.26   1179.62 o 
 -16   4  15     2864.32     3115.50    384.71 o 
 -14   4  15    41437.69    44638.25   2792.24 o 
 -12   4  15      171.89      536.03    208.20 o 
 -10   4  15    42654.34    43502.25   1875.12 o 
  -8   4  15      418.49      492.17    200.82 o 
  -6   4  15    41320.92    39186.81   2342.03 o 
  -4   4  15     6594.77     5590.50    319.76 o 
  -2   4  15    35243.17    35300.57   1267.30 o 
   0   4  15    14254.96    14897.69    524.28 o 
   2   4  15    26392.02    27448.17   1300.97 o 
   4   4  15    24927.02    25853.95   1189.45 o 
   6   4  15     9517.78     9333.07    539.47 o 
   8   4  15    21197.42    21225.80   1022.50 o 
  10   4  15     3333.51     3144.62    309.41 o 
  12   4  15    22589.62    20626.39   3160.51 o 
  14   4  15     1925.09     1642.89    261.63 o 
  16   4  15    27565.28    28694.68   1367.14 o 
  18   4  15      757.85      821.47    258.70 o 
  20   4  15    11289.16    13181.75    935.05 o 
 -21   5  15     2812.71     3331.36    344.20 o 
 -19   5  15      459.80      499.33    218.06 o 
 -17   5  15     2818.72     3429.15    338.41 o 
 -15   5  15     1052.23     1258.99    264.89 o 
 -13   5  15     5914.36     6425.07    485.15 o 
 -11   5  15     3168.13     3180.57    428.76 o 
  -9   5  15     4170.17     4610.00    374.79 o 
  -7   5  15     3149.22     3015.57    237.97 o 
  -5   5  15     1741.79     1664.29    191.96 o 
  -3   5  15     2766.62     3090.61    561.50 o 
  -1   5  15      550.46      499.87    310.71 o 
   1   5  15     3820.65     3878.37    302.51 o 
   3   5  15       33.45      -43.57    138.15 o 
   5   5  15     5351.27     4718.28    353.71 o 
   7   5  15      115.54      126.65    150.10 o 
   9   5  15     5730.25     6156.16    430.98 o 
  11   5  15       45.10      208.16    199.70 o 
  13   5  15     2995.22     3136.23    331.83 o 
  15   5  15      327.50      515.65    221.94 o 
  17   5  15     1027.47      814.90    255.00 o 
 -18   6  15     9475.21    10344.37    817.58 o 
 -16   6  15      615.72      765.13    242.08 o 
 -14   6  15     6202.59     6923.63    483.91 o 
 -12   6  15      141.98      227.95    320.10 o 
 -10   6  15    10069.14     9673.90   1786.70 o 
  -8   6  15       92.46      340.44    208.50 o 
  -6   6  15    16281.93    17446.23    882.62 o 
  -4   6  15     1631.20     1715.43    265.51 o 
  -2   6  15    12766.08    13564.16   1016.11 o 
   0   6  15     4657.94     5068.79    535.66 o 
   2   6  15     6499.03     7243.04    451.02 o 
   4   6  15     9485.21    11091.37    620.24 o 
   6   6  15     1193.97     1752.82    241.93 o 
   8   6  15     7929.51     9604.73    566.88 o 
  10   6  15      413.55      390.97    202.65 o 
  12   6  15     8357.20     8996.43    565.25 o 
  14   6  15       37.87       14.03    201.66 o 
 -13   7  15     6250.93     6524.35   1412.57 o 
 -11   7  15     3580.03     3775.46    573.25 o 
  -9   7  15     8681.66     9981.35    902.16 o 
  -7   7  15    12826.58    14430.06    776.50 o 
  -5   7  15     4604.32     6117.46    876.91 o 
  -3   7  15    17587.92    18711.65   1316.83 o 
  -1   7  15     1825.75     2088.60    391.17 o 
   1   7  15    19798.33    23322.31   1584.66 o 
   3   7  15      508.66      707.97    200.35 o 
   5   7  15    17050.26    18511.19    918.54 o 
   7   7  15      177.46      360.75    190.97 o 
   9   7  15    10884.79    12856.80   1622.84 o 
 -24   0  16     3623.32     3985.73    534.48 o 
 -22   0  16    24623.41    22341.44   1523.57 o 
 -20   0  16      464.99      180.90    274.88 o 
 -18   0  16    28083.02    28490.95   1823.12 o 
 -16   0  16     1055.80      943.28    286.62 o 
 -14   0  16    30106.38    29529.38   1850.14 o 
 -12   0  16     4999.50     4392.17    472.23 o 
 -10   0  16    35170.88    36148.76   2197.85 o 
  -8   0  16    16107.96    13871.92    977.34 o 
  -6   0  16    52546.22    54660.71   3211.60 o 
  -4   0  16    16174.39    14387.61    996.14 o 
  -2   0  16    26302.80    25204.88   1882.44 o 
   0   0  16    24624.14    22228.63   1831.93 o 
   2   0  16     8826.76     8517.01    515.59 o 
   4   0  16    49695.42    46627.24   3704.97 o 
   6   0  16      136.60      308.94    314.82 o 
   8   0  16    36843.36    40828.73   2647.75 o 
  10   0  16      832.00     1424.90    397.05 o 
  12   0  16    24993.44    26437.59   1824.29 o 
  14   0  16     1872.66     2692.39    486.32 o 
  16   0  16    22410.86    24592.15   1712.70 o 
  18   0  16     3800.00     3683.83    509.82 o 
  20   0  16    11654.41    12392.99   1019.63 o 
 -25   1  16     3385.25     3637.92    376.97 o 
 -23   1  16      857.83      552.33    342.42 o 
 -21   1  16     3163.13     2951.65    317.44 o 
 -19   1  16     2849.05     2071.26    348.88 o 
 -17   1  16     1511.44     1243.00    250.21 o 
 -15   1  16     1554.63     1533.91    246.39 o 
 -13   1  16     1546.82     1532.27    264.31 o 
 -11   1  16     1985.68     1925.65    251.21 o 
  -9   1  16      887.87     1099.73    210.15 o 
  -7   1  16     4988.06     4769.06    347.30 o 
  -5   1  16      728.61      871.05    308.36 o 
  -3   1  16    11214.00     9597.82    441.67 o 
  -1   1  16     1132.74     1152.74    143.11 o 
   1   1  16     7147.64     6371.89    295.29 o 
   3   1  16     2120.70     1870.21    170.25 o 
   5   1  16     9781.04     8583.36    550.41 o 
   7   1  16     2824.41     2574.82    334.20 o 
   9   1  16     3474.77     3740.64    374.07 o 
  11   1  16     2235.40     2493.87    319.70 o 
  13   1  16     2382.67     2367.72    321.62 o 
  15   1  16     1982.93     2237.56    401.74 o 
  17   1  16     1216.06      902.52    266.54 o 
  19   1  16     1123.20     1216.16    281.32 o 
  21   1  16      156.58        7.24    230.23 o 
 -24   2  16     1884.32     1950.41    369.44 o 
 -22   2  16     9926.31     8861.52    556.56 o 
 -20   2  16      950.43     1153.53    250.28 o 
 -18   2  16    12689.39    11995.90    666.33 o 
 -16   2  16       30.09        9.05    184.30 o 
 -14   2  16    24231.85    23050.98   1084.41 o 
 -12   2  16      481.91      296.11    190.76 o 
 -10   2  16    21447.34    19429.63   1255.74 o 
  -8   2  16    11400.23     9940.00    560.58 o 
  -6   2  16     4781.60     5316.82    984.98 o 
  -4   2  16    10090.21     9059.69    433.95 o 
  -2   2  16     6727.34     6532.13    401.12 o 
   0   2  16    20168.20    17390.16    703.80 o 
   2   2  16     6558.44     6849.08    315.14 o 
   4   2  16    20065.63    19077.17   1002.90 o 
   6   2  16     1138.17     1053.37    170.39 o 
   8   2  16    18578.78    17743.92   1220.50 o 
  10   2  16       16.82     -175.44    175.44 o 
  12   2  16    15444.09    17253.23    914.71 o 
  14   2  16     2311.09     2710.57    516.28 o 
  16   2  16     7182.30     7116.29    745.93 o 
  18   2  16     2087.88     2117.14    391.17 o 
  20   2  16     4631.06     4636.44    427.19 o 
 -23   3  16     1925.22     1930.91    422.30 o 
 -21   3  16    12942.40    13823.50    749.39 o 
 -19   3  16     9044.09     9455.83    582.86 o 
 -17   3  16    11914.45    12201.80    946.21 o 
 -15   3  16    16672.62    16272.08    828.23 o 
 -13   3  16    10170.61    10358.78    599.19 o 
 -11   3  16    25774.18    25127.97   1171.28 o 
  -9   3  16     3383.55     3202.05    311.17 o 
  -7   3  16    31547.39    28861.00   1313.86 o 
  -5   3  16      664.51      861.55    223.78 o 
  -3   3  16    38101.75    34471.96   2437.75 o 
  -1   3  16       91.01      121.09    136.26 o 
   1   3  16    37990.01    37535.11   1335.32 o 
   3   3  16     6557.32     6696.78    348.36 o 
   5   3  16    25914.05    25720.91    961.67 o 
   7   3  16     9203.40     8748.41    631.67 o 
   9   3  16    16276.69    15910.21   2224.28 o 
  11   3  16    12614.72    12024.33   1154.72 o 
  13   3  16     9735.44    11022.56    666.07 o 
  15   3  16    15917.87    18262.20    964.73 o 
  17   3  16     2329.13     2703.15    562.68 o 
  19   3  16    11727.25    11550.19   1187.02 o 
 -20   4  16       55.73      -49.35    204.03 o 
 -18   4  16       25.03      -69.74    191.84 o 
 -16   4  16       41.82     -174.04    174.04 o 
 -14   4  16       78.16     -135.49    302.48 o 
 -12   4  16      102.33       89.59    195.13 o 
 -10   4  16      401.66      350.89    208.83 o 
  -8   4  16      165.07      145.14    191.94 o 
  -6   4  16        1.17        3.96    188.54 o 
  -4   4  16      185.47       -8.20    132.26 o 
  -2   4  16      208.53      -35.08    131.90 o 
   0   4  16       26.01       58.37    156.67 o 
   2   4  16       32.48       16.09    123.65 o 
   4   4  16        0.03      -13.29    121.24 o 
   6   4  16       31.94      252.00    172.25 o 
   8   4  16      239.72      340.21    187.28 o 
  10   4  16       41.33       50.55    176.22 o 
  12   4  16        0.03      102.22    191.30 o 
  14   4  16      182.55        2.15    189.57 o 
  16   4  16      532.04      609.96    243.96 o 
 -17   5  16     8733.44     9442.72    585.34 o 
 -15   5  16     7158.04     7480.43    845.78 o 
 -13   5  16     6945.32     6538.09    465.60 o 
 -11   5  16    18295.12    18557.60    928.37 o 
  -9   5  16     3217.33     2769.47    306.79 o 
  -7   5  16    21795.62    20621.62   2244.25 o 
  -5   5  16      234.45      102.44    150.43 o 
  -3   5  16    25732.40    27901.08   1036.40 o 
  -1   5  16      380.11      448.73    274.88 o 
   1   5  16    27874.27    27660.44   1807.85 o 
   3   5  16     6441.43     7041.27    449.65 o 
   5   5  16    12708.14    14015.32    760.03 o 
   7   5  16     7851.29     7677.67    585.58 o 
   9   5  16     9255.31    12342.98    886.89 o 
  11   5  16    11124.41    12052.67    689.37 o 
  13   5  16     4488.23     4027.50    921.54 o 
 -14   6  16     7791.64     8026.17    538.38 o 
 -12   6  16       87.51      -36.36    254.32 o 
 -10   6  16    10134.25    11161.11   1223.44 o 
  -8   6  16     2219.66     2353.15    304.26 o 
  -6   6  16     6541.38     7282.27    398.52 o 
  -4   6  16     6324.98     7432.64    498.42 o 
  -2   6  16     5704.71     5317.83    570.90 o 
   0   6  16     8327.44     8308.59    731.83 o 
   2   6  16     3389.62     3317.33    458.13 o 
   4   6  16     8307.25     9122.60    666.05 o 
   6   6  16      781.42      816.71    296.02 o 
   8   6  16     5729.35     6255.05    673.10 o 
  10   6  16      187.72      802.31    344.18 o 
  -3   7  16     2134.66     2589.02    425.24 o 
  -1   7  16        4.08      -48.16    260.78 o 
 -21   1  17    10183.13    10356.24    615.57 o 
 -19   1  17    12541.24    12138.31   1514.76 o 
 -17   1  17     4512.46     4295.77    358.87 o 
 -15   1  17    22589.59    22020.59   1281.59 o 
 -13   1  17     1417.19     1910.85    333.02 o 
 -11   1  17    32786.86    32312.28   1430.00 o 
  -9   1  17       53.99       42.95    187.95 o 
  -7   1  17    35846.42    35964.00   1567.11 o 
  -5   1  17     2060.06     1438.45    230.39 o 
  -3   1  17    26609.03    25707.37   1163.39 o 
  -1   1  17     5705.15     4932.46    307.78 o 
   1   1  17    27012.95    23802.70    790.03 o 
   3   1  17    13574.14    10638.00    816.23 o 
   5   1  17     9870.51     8731.98    570.76 o 
   7   1  17    19531.18    19730.22   1511.24 o 
   9   1  17     2705.51     3626.60    370.63 o 
  11   1  17    22062.81    25134.26   1244.78 o 
  13   1  17      987.59     1327.89    280.96 o 
  15   1  17    18658.36    21716.70   1109.57 o 
  17   1  17       72.03      328.83    246.36 o 
 -20   2  17        5.77       62.69    202.87 o 
 -18   2  17     9826.86     9770.32    593.16 o 
 -16   2  17     1876.87     1711.81    269.51 o 
 -14   2  17     7753.55     7851.08    618.47 o 
 -12   2  17     4392.44     4636.97    380.11 o 
 -10   2  17    12308.08    11272.92    630.90 o 
  -8   2  17    10643.22     9535.99    561.75 o 
  -6   2  17     6333.02     6289.17    431.02 o 
  -4   2  17    11859.10    11235.18    617.99 o 
  -2   2  17     1339.38     1246.39    192.06 o 
   0   2  17    15975.87    14279.56    683.61 o 
   2   2  17      533.51      539.35    150.51 o 
   4   2  17    16978.61    16398.60    716.85 o 
   6   2  17      210.68      215.70    141.70 o 
   8   2  17    12876.33    12237.98   1800.80 o 
  10   2  17     1562.72     1918.69    302.89 o 
  12   2  17     9351.99     8711.81    588.98 o 
  14   2  17     1297.91     1567.24    451.67 o 
  16   2  17     3806.04     4178.83    417.10 o 
 -19   3  17     3428.37     2885.55    334.33 o 
 -17   3  17      871.37     1387.87    266.99 o 
 -15   3  17     2829.55     3037.39    391.76 o 
 -13   3  17     1773.54     1916.17    278.15 o 
 -11   3  17     4810.78     3556.72    335.46 o 
  -9   3  17      418.09      178.83    196.30 o 
  -7   3  17     2283.84     2565.88    343.01 o 
  -5   3  17       95.01       56.35    182.33 o 
  -3   3  17     3842.38     3490.92    265.30 o 
  -1   3  17     1434.30     1148.84    190.57 o 
   1   3  17     2176.24     2273.02    340.07 o 
   3   3  17     2289.30     2445.11    219.92 o 
   5   3  17     4017.83     4313.45    287.30 o 
   7   3  17     3057.95     3341.92    256.06 o 
   9   3  17     2259.92     1686.35    278.71 o 
  11   3  17     1960.37     1753.16    617.30 o 
  13   3  17       29.81     -225.54    225.54 o 
  15   3  17     3046.17     3309.82    386.97 o 
 -16   4  17     3580.93     4173.68    375.03 o 
 -14   4  17    16196.69    18095.40    917.66 o 
 -12   4  17     4893.41     4850.25    405.62 o 
 -10   4  17    10807.23    11306.97    655.78 o 
  -8   4  17    11377.73    12338.30   1790.82 o 
  -6   4  17     8115.23     8517.79    791.15 o 
  -4   4  17    19077.13    17876.25   1214.63 o 
  -2   4  17     3397.45     3229.85    300.20 o 
   0   4  17    24400.74    24265.87   1124.85 o 
   2   4  17      428.91      761.07    202.42 o 
   4   4  17    26701.14    26978.32   1010.90 o 
   6   4  17      443.42      625.82    160.60 o 
   8   4  17    16334.48    16892.97    694.49 o 
  10   4  17      963.53     1026.54    337.72 o 
  12   4  17    16363.47    15328.38    902.75 o 
 -13   5  17      140.61       32.09    210.98 o 
 -11   5  17     2376.75     2709.04    321.47 o 
  -9   5  17      139.48      127.31    204.24 o 
  -7   5  17     2433.48     2454.91    308.38 o 
  -5   5  17      144.97      132.86    195.78 o 
  -3   5  17     2573.27     2686.90    276.97 o 
  -1   5  17      205.33      438.67    190.70 o 
   1   5  17     3410.16     2664.28    282.06 o 
   3   5  17     1620.63     1522.18    240.74 o 
   5   5  17     1885.47     2269.96    418.19 o 
   7   5  17      537.35      209.79    287.21 o 
   9   5  17      660.33      713.65    221.94 o 
  -4   6  17     7875.39     8198.81   1099.51 o 
  -2   6  17     1724.44     1656.31    365.33 o 
   0   6  17     8627.84     9813.37    858.70 o 
 -18   0  18    12381.85    12108.71    980.87 o 
 -16   0  18     4598.40     3607.48    499.24 o 
 -14   0  18    12167.15    12568.02    967.95 o 
 -12   0  18    11345.23     8985.21    769.42 o 
 -10   0  18     4929.24     6215.29    602.62 o 
  -8   0  18    25252.08    24576.88   1597.58 o 
  -6   0  18     1450.90     1693.90    355.93 o 
  -4   0  18    34544.85    34964.67   2160.26 o 
  -2   0  18      649.26      879.84    292.50 o 
   0   0  18    26460.13    25006.82   1619.90 o 
   2   0  18      309.93      368.48    195.60 o 
   4   0  18    24004.55    21642.50   1534.15 o 
   6   0  18     6161.48     6189.45    677.80 o 
   8   0  18    22230.97    22168.76   1581.13 o 
  10   0  18     9476.09    10004.84    902.16 o 
  12   0  18    12622.81    12854.64   1061.92 o 
 -17   1  18       15.85     -165.75    184.31 o 
 -15   1  18     1656.81     1818.47    275.85 o 
 -13   1  18        2.35      304.81    199.78 o 
 -11   1  18     2981.71     2786.47    305.05 o 
  -9   1  18      913.87      894.39    224.15 o 
  -7   1  18     5333.84     5575.99    407.92 o 
  -5   1  18     2364.86     1990.30    265.42 o 
  -3   1  18     4076.47     4334.49    358.75 o 
  -1   1  18     1126.26      889.27    386.47 o 
   1   1  18     1258.40     1308.88    246.02 o 
   3   1  18     1592.46     1459.85    197.39 o 
   5   1  18      311.69      -51.96    189.34 o 
   7   1  18     5490.26     5767.21    773.53 o 
   9   1  18      101.29       24.98    214.62 o 
  11   1  18     3576.39     3845.68    403.59 o 
  13   1  18       74.10     -212.06    218.61 o 
 -16   2  18     2952.39     3228.20    559.74 o 
 -14   2  18     8098.05     7579.86    510.78 o 
 -12   2  18    16837.94    15054.45    796.97 o 
 -10   2  18     3005.28     3312.74    335.48 o 
  -8   2  18    11163.60    11808.56   1165.88 o 
  -6   2  18      727.45      736.50    219.27 o 
  -4   2  18     7795.06     7307.95    481.67 o 
  -2   2  18      141.85       81.63    225.54 o 
   0   2  18    14544.92    13793.62    733.40 o 
   2   2  18      128.57        6.60    174.20 o 
   4   2  18    13751.91    13259.62    942.15 o 
   6   2  18      705.92     1150.46    436.98 o 
   8   2  18     8294.46     8486.91   1614.03 o 
  10   2  18     3948.48     4035.75    481.04 o 
  12   2  18     3186.34     3428.56    472.23 o 
 -15   3  18    15992.43    16623.95    875.27 o 
 -13   3  18       31.01       99.11    345.36 o 
 -11   3  18    23014.94    23422.80   1941.18 o 
  -9   3  18     3782.10     3244.58    335.29 o 
  -7   3  18    10875.63    10802.42   1305.67 o 
  -5   3  18     5608.02     5246.70    536.83 o 
  -3   3  18     8486.66     7067.06   1127.12 o 
  -1   3  18    12940.55    12720.85    683.68 o 
   1   3  18     8407.43     9090.11    555.19 o 
   3   3  18    17166.63    17844.85    896.41 o 
   5   3  18     3622.79     3829.37    278.97 o 
   7   3  18    14852.26    14662.80   1079.54 o 
   9   3  18     1867.41     1646.64    288.12 o 
 -10   4  18        5.44      171.71    206.87 o 
  -8   4  18       50.38      -45.94    360.63 o 
  -6   4  18        0.98     -187.46    187.46 o 
  -4   4  18       16.81     -216.53    341.25 o 
  -2   4  18       11.35      145.66    239.64 o 
   0   4  18       47.26      -68.43    200.87 o 
   2   4  18        2.19       71.11    185.61 o 
   4   4  18       35.81     -133.79    185.12 o 
   6   4  18      398.40      453.86    162.22 o 
 -11   1  19    10892.88    11230.01   1464.25 o 
  -9   1  19     5863.75     5705.65    430.81 o 
  -7   1  19     9631.69     9963.37    710.10 o 
  -5   1  19    11444.27     9911.59    612.01 o 
  -3   1  19     4822.55     4873.52    442.27 o 
  -1   1  19    15874.16    13798.01    738.66 o 
   1   1  19     1499.83     1736.19    361.80 o 
   3   1  19    20177.63    19936.85   1485.98 o 
   5   1  19       10.52       -8.15    244.92 o 
 -10   2  19      889.37     1016.23    257.83 o 
  -8   2  19    11443.81    11203.33    658.61 o 
  -6   2  19      135.81      253.80    210.14 o 
  -4   2  19    10743.54     8970.77    567.62 o 
  -2   2  19     1854.09     1648.09    344.18 o 
   0   2  19     7951.10     7549.74    659.00 o 
   2   2  19     5629.76     5169.67    706.58 o 
   4   2  19     5849.31     5373.04    691.89 o 
  -3   3  19      939.55     1313.30    324.21 o 
                                                 
